# Supplementary material for: The adjacent positioning of co-regulated gene pairs is widely conserved across eukaryotes
Source: BMC Genomics. 2012 Oct 10;13:546. doi: 10.1186/1471-2164-13-546 (PMC3500266; doi:10.1186/1471-2164-13-546)
Supplement: Additional file 5 — Complete list of the S. cerevisiae gene members for the various GO term groupings. [file 1471-2164-13-546-S5.xlsx]

## Sheet: Alcohol Metabolism
! Date:Tue Jan 18 11:45:57 2011
! Note: This file contains S. cerevisiae annotations made to a specific GOID (shown in column 5) in the gene associations file format. Description of the gene associations file format can be found at:
! http://www.geneontology.org/GO.format.annotation.shtml
! The GO annotations in this file are computationally predicted as viewed at SGD
!
! A complete set of Manually curated and High-throughput GO annotations for S. cerevisiae can be downloaded from the SGD:
! http://downloads.yeastgenome.org/literature_curation/gene_association.sgd.gz
!
! Project Name: Saccharomyces Genome Database (SGD)
! URL: http://www.yeastgenome.org
! contact email: yeast-curator@yeastgenome.org
ID	Systemic name	Common Name	Other names	GO Function #		Protein Function
S000000036	YAL038W	CDC19	YAL038W|PYK1	GO:0006066	SGD_REF:S000131114	Pyruvate kinase, functions as a homotetramer in glycolysis to convert phosphoenolpyruvate to pyruvate, the input for aerobic (TCA cycle) or anaerobic (glucose fermentation) respiration
S000000224	YBR020W	GAL1	YBR020W	GO:0006066	SGD_REF:S000131114	Galactokinase, phosphorylates alpha-D-galactose to alpha-D-galactose-1-phosphate in the first step of galactose catabolism
S000000545	YCL040W	GLK1	YCL040W|HOR3	GO:0006066	SGD_REF:S000131114	Glucokinase, catalyzes the phosphorylation of glucose at C6 in the first irreversible step of glucose metabolism
S000000605	YCR012W	PGK1	YCR012W	GO:0006066	SGD_REF:S000131114	3-phosphoglycerate kinase, catalyzes transfer of high-energy phosphoryl groups from the acyl phosphate of 1,3-bisphosphoglycerate to ADP to produce ATP
S000002416	YDR009W	GAL3	YDR009W	GO:0006066	SGD_REF:S000131114	Transcriptional regulator involved in activation of the GAL genes in response to galactose
S000002457	YDR050C	TPI1	YDR050C	GO:0006066	SGD_REF:S000131114	Triose phosphate isomerase, abundant glycolytic enzyme
S000000846	YER044C	ERG28	YER044C|BUD18	GO:0006066	SGD_REF:S000131114	Endoplasmic reticulum membrane protein, may facilitate protein-protein interactions between the Erg26p dehydrogenase and the Erg27p 3-ketoreductase and/or tether these enzymes to the ER, also interacts with Erg6p
S000001949	YFR053C	HXK1	YFR053C	GO:0006066	SGD_REF:S000131114	Hexokinase isoenzyme 1, a cytosolic protein that catalyzes phosphorylation of glucose during glucose metabolism
S000002969	YGL001C	ERG26	YGL001C	GO:0006066	SGD_REF:S000131114	C-3 sterol dehydrogenase, catalyzes the second of three steps required to remove two C-4 methyl groups from an intermediate in ergosterol biosynthesis
S000003292	YGR060W	ERG25	YGR060W	GO:0006066	SGD_REF:S000131114	C-4 methyl sterol oxidase, catalyzes the first of three steps required to remove two C-4 methyl groups from an intermediate in ergosterol biosynthesis
S000003409	YGR177C	ATF2	YGR177C	GO:0006066	SGD_REF:S000124036	Alcohol acetyltransferase, may play a role in steroid detoxification
S000003424	YGR192C	TDH3	YGR192C|GLD1|HSP36|HSP35|SSS2	GO:0006066	SGD_REF:S000131114	Glyceraldehyde-3-phosphate dehydrogenase, isozyme 3, involved in glycolysis and gluconeogenesis
S000003444	YGR212W	SLI1	YGR212W	GO:0006066	SGD_REF:S000124036	N-acetyltransferase, confers resistance to the sphingolipid biosynthesis inhibitor myriocin (ISP-1) by converting it into N-acetyl-myriocin, co-operates with Ypk1p in mediating resistance to myriocin
S000003486	YGR254W	ENO1	YGR254W|HSP48	GO:0006066	SGD_REF:S000131114	Enolase I, a phosphopyruvate hydratase that catalyzes the conversion of 2-phosphoglycerate to phosphoenolpyruvate during glycolysis and the reverse reaction during gluconeogenesis
S000001049	YHR007C	ERG11	YHR007C|CYP51	GO:0006066	SGD_REF:S000131114	Lanosterol 14-alpha-demethylase, catalyzes the C-14 demethylation of lanosterol to form 4,4''-dimethyl cholesta-8,14,24-triene-3-beta-ol in the ergosterol biosynthesis pathway
S000001081	YHR039C	MSC7	YHR039C	GO:0006066	SGD_REF:S000131114	Protein of unknown function, green fluorescent protein (GFP)-fusion protein localizes to the endoplasmic reticulum
S000001114	YHR072W	ERG7	YHR072W	GO:0006066	SGD_REF:S000131114	Lanosterol synthase, an essential enzyme that catalyzes the cyclization of squalene 2,3-epoxide, a step in ergosterol biosynthesis
S000001146	YHR104W	GRE3	YHR104W	GO:0006066	SGD_REF:S000131114	Aldose reductase involved in methylglyoxal, d-xylose, arabinose, and galactose metabolism
S000001217	YHR174W	ENO2	YHR174W	GO:0006066	SGD_REF:S000131114	Enolase II, a phosphopyruvate hydratase that catalyzes the conversion of 2-phosphoglycerate to phosphoenolpyruvate during glycolysis and the reverse reaction during gluconeogenesis
S000001233	YHR190W	ERG9	YHR190W	GO:0006066	SGD_REF:S000131114	Farnesyl-diphosphate farnesyl transferase (squalene synthase), joins two farnesyl pyrophosphate moieties to form squalene in the sterol biosynthesis pathway
S000003563	YJL026W	RNR2	YJL026W|CRT6	GO:0006066	SGD_REF:S000131114	Ribonucleotide-diphosphate reductase (RNR), small subunit
S000003588	YJL052W	TDH1	YJL052W|GLD3	GO:0006066	SGD_REF:S000131114	Glyceraldehyde-3-phosphate dehydrogenase, isozyme 1, involved in glycolysis and gluconeogenesis
S000003703	YJL167W	ERG20	YJL167W|FPP1|FDS1|BOT3	GO:0006066	SGD_REF:S000131114	Farnesyl pyrophosphate synthetase, has both dimethylallyltranstransferase and geranyltranstransferase activities
S000003769	YJR009C	TDH2	YJR009C|GLD2	GO:0006066	SGD_REF:S000131114	Glyceraldehyde-3-phosphate dehydrogenase, isozyme 2, involved in glycolysis and gluconeogenesis
S000003935	YLL012W	YEH1	YLL012W	GO:0006066	SGD_REF:S000131114	Steryl ester hydrolase, one of three gene products (Yeh1p, Yeh2p, Tgl1p) responsible for steryl ester hydrolase activity and involved in sterol homeostasis
S000004034	YLR044C	PDC1	YLR044C	GO:0006066	SGD_REF:S000131114	Major of three pyruvate decarboxylase isozymes, key enzyme in alcoholic fermentation, decarboxylates pyruvate to acetaldehyde
S000004046	YLR056W	ERG3	YLR056W|PSO6|SYR1	GO:0006066	SGD_REF:S000131114	C-5 sterol desaturase, catalyzes the introduction of a C-5(6) double bond into episterol, a precursor in ergosterol biosynthesis
S000004090	YLR100W	ERG27	YLR100W	GO:0006066	SGD_REF:S000131114	3-keto sterol reductase, catalyzes the last of three steps required to remove two C-4 methyl groups from an intermediate in ergosterol biosynthesis
S000004143	YLR153C	ACS2	YLR153C	GO:0006066	SGD_REF:S000131114	Acetyl-coA synthetase isoform which, along with Acs1p, is the nuclear source of acetyl-coA for histone acetylation
S000004467	YML008C	ERG6	YML008C|SED6|LIS1|VID1|ISE1	GO:0006066	SGD_REF:S000131114	Delta(24)-sterol C-methyltransferase, converts zymosterol to fecosterol in the ergosterol biosynthetic pathway by methylating position C-24
S000004515	YML051W	GAL80	YML051W	GO:0006066	SGD_REF:S000131114	Transcriptional regulator involved in the repression of GAL genes in the absence of galactose
S000004540	YML075C	HMG1	YML075C	GO:0006066	SGD_REF:S000131114	One of two isozymes of HMG-CoA reductase that catalyzes the conversion of HMG-CoA to mevalonate, which is a rate-limiting step in sterol biosynthesis
S000004595	YML126C	ERG13	YML126C|HMGS	GO:0006066	SGD_REF:S000131114	3-hydroxy-3-methylglutaryl-CoA (HMG-CoA) synthase, catalyzes the formation of HMG-CoA from acetyl-CoA and acetoacetyl-CoA
S000004617	YMR015C	ERG5	YMR015C|CYP61	GO:0006066	SGD_REF:S000131114	C-22 sterol desaturase, a cytochrome P450 enzyme that catalyzes the formation of the C-22(23) double bond in the sterol side chain in ergosterol biosynthesis
S000004711	YMR105C	PGM2	YMR105C|GAL5	GO:0006066	SGD_REF:S000131114	Phosphoglucomutase, catalyzes the conversion from glucose-1-phosphate to glucose-6-phosphate, which is a key step in hexose metabolism
S000004741	YMR134W	YMR134W	YMR134W	GO:0006066	SGD_REF:S000131114	Protein of unknown function that may be involved in iron metabolism
S000004815	YMR202W	ERG2	YMR202W|END11	GO:0006066	SGD_REF:S000131114	C-8 sterol isomerase, catalyzes the isomerization of the delta-8 double bond to the delta-7 position at an intermediate step in ergosterol biosynthesis
S000004821	YMR208W	ERG12	YMR208W|RAR1	GO:0006066	SGD_REF:S000131114	Mevalonate kinase, acts in the biosynthesis of isoprenoids and sterols, including ergosterol, from mevalonate
S000004833	YMR220W	ERG8	YMR220W	GO:0006066	SGD_REF:S000131114	Phosphomevalonate kinase, an essential cytosolic enzyme that acts in the biosynthesis of isoprenoids and sterols, including ergosterol, from mevalonate
S000005055	YNL111C	CYB5	YNL111C	GO:0006066	SGD_REF:S000131114	Cytochrome b5, involved in the sterol and lipid biosynthesis pathways
S000005224	YNL280C	ERG24	YNL280C	GO:0006066	SGD_REF:S000131114	C-14 sterol reductase, acts in ergosterol biosynthesis
S000005326	YNR043W	MVD1	YNR043W|ERG19	GO:0006066	SGD_REF:S000131114	Mevalonate pyrophosphate decarboxylase, essential enzyme involved in the biosynthesis of isoprenoids and sterols, including ergosterol
S000005904	YOR377W	ATF1	YOR377W	GO:0006066	SGD_REF:S000124036	Alcohol acetyltransferase with potential roles in lipid and sterol metabolism
S000005949	YPL028W	ERG10	YPL028W|TSM0115|LPB3	GO:0006066	SGD_REF:S000131114	Acetyl-CoA C-acetyltransferase (acetoacetyl-CoA thiolase), cytosolic enzyme that transfers an acetyl group from one acetyl-CoA molecule to another, forming acetoacetyl-CoA
S000006038	YPL117C	IDI1	YPL117C|BOT2|LPH10	GO:0006066	SGD_REF:S000131114	Isopentenyl diphosphate:dimethylallyl diphosphate isomerase (IPP isomerase), catalyzes an essential activation step in the isoprenoid biosynthetic pathway
S000006193	YPL272C	YPL272C	YPL272C	GO:0006066	SGD_REF:S000124036	Putative protein of unknown function
Number of adjacent genes
0
Closet two are separated by6 orf
Regulon size:
46

## Sheet: Carbohydrate Metabolism
! Date:Tue Jan 18 11:47:04 2011
! Note: This file contains S. cerevisiae annotations made to a specific GOID (shown in column 5) in the gene associations file format. Description of the gene associations file format can be found at:
! http://www.geneontology.org/GO.format.annotation.shtml
! The GO annotations in this file are computationally predicted as viewed at SGD
!
! A complete set of Manually curated and High-throughput GO annotations for S. cerevisiae can be downloaded from the SGD:
! http://downloads.yeastgenome.org/literature_curation/gene_association.sgd.gz
!
! Project Name: Saccharomyces Genome Database (SGD)
! URL: http://www.yeastgenome.org
! contact email: yeast-curator@yeastgenome.org
ID	Adjacent?	Systemic name	Common Name	Other names	GO Function #		Protein Function
S000000222	Y	YBR018C	GAL7	YBR018C	GO:0005975	SGD_REF:S000124038	Galactose-1-phosphate uridyl transferase, synthesizes glucose-1-phosphate and UDP-galactose from UDP-D-glucose and alpha-D-galactose-1-phosphate in the second step of galactose catabolism
S000000223	Y	YBR019C	GAL10	YBR019C	GO:0005975	SGD_REF:S000124036	UDP-glucose-4-epimerase, catalyzes the interconversion of UDP-galactose and UDP-D-glucose in galactose metabolism
S000000224	Y	YBR020W	GAL1	YBR020W	GO:0005975	SGD_REF:S000124038	Galactokinase, phosphorylates alpha-D-galactose to alpha-D-galactose-1-phosphate in the first step of galactose catabolism
S000000260		YBR056W	YBR056W	YBR056W	GO:0005975	SGD_REF:S000124036	Putative cytoplasmic protein of unknown function
S000000433		YBR229C	ROT2	YBR229C|GLS2	GO:0005975	SGD_REF:S000124036	Glucosidase II catalytic subunit required for normal cell wall synthesis
S000000503		YBR299W	MAL32	YBR299W|MALS|MAL3S	GO:0005975	SGD_REF:S000124036	Maltase (alpha-D-glucosidase), inducible protein involved in maltose catabolism
S000000545		YCL040W	GLK1	YCL040W|HOR3	GO:0005975	SGD_REF:S000124036	Glucokinase, catalyzes the phosphorylation of glucose at C6 in the first irreversible step of glucose metabolism
S000000632		YCR036W	RBK1	YCR036W	GO:0005975	SGD_REF:S000124038	Putative ribokinase
S000002180		YDL022W	GPD1	YDL022W|OSG1|DAR1|HOR1|OSR5	GO:0005975	SGD_REF:S000124036	NAD-dependent glycerol-3-phosphate dehydrogenase, key enzyme of glycerol synthesis, essential for growth under osmotic stress
S000002236		YDL078C	MDH3	YDL078C	GO:0005975	SGD_REF:S000124036	Peroxisomal malate dehydrogenase, catalyzes interconversion of malate and oxaloacetate
S000002416		YDR009W	GAL3	YDR009W	GO:0005975	SGD_REF:S000124038	Transcriptional regulator involved in activation of the GAL genes in response to galactose
S000002516		YDR109C	YDR109C	YDR109C	GO:0005975	SGD_REF:S000124036	Putative kinase
S000002656		YDR248C	YDR248C	YDR248C	GO:0005975	SGD_REF:S000124036	Putative protein of unknown function
S000002669		YDR261C	EXG2	YDR261C	GO:0005975	SGD_REF:S000124036	Exo-1,3-beta-glucanase, involved in cell wall beta-glucan assembly
S000002779		YDR371W	CTS2	YDR371W	GO:0005975	SGD_REF:S000124036	Putative chitinase, functionally complements A. gossypii cts2 mutant sporulation defect
S000002885		YDR477W	SNF1	YDR477W|CAT1|HAF3|PAS14|GLC2|CCR1	GO:0005975	SGD_REF:S000124038	AMP-activated serine/threonine protein kinase found in a complex containing Snf4p and members of the Sip1p/Sip2p/Gal83p family
S000002924		YDR516C	EMI2	YDR516C	GO:0005975	SGD_REF:S000124036	Non-essential protein of unknown function required for transcriptional induction of the early meiotic-specific transcription factor IME1
S000000737		YEL011W	GLC3	YEL011W|GHA1	GO:0005975	SGD_REF:S000124036	Glycogen branching enzyme, involved in glycogen accumulation
S000000766		YEL040W	UTR2	YEL040W|CRH2	GO:0005975	SGD_REF:S000124036	Chitin transglycosylase that functions in the transfer of chitin to beta(1-6) and beta(1-3) glucans in the cell wall
S000000784		YEL058W	PCM1	YEL058W|AGM1	GO:0005975	SGD_REF:S000124036	Essential N-acetylglucosamine-phosphate mutase
S000000805		YER003C	PMI40	YER003C|PMI	GO:0005975	SGD_REF:S000124036	Mannose-6-phosphate isomerase, catalyzes the interconversion of fructose-6-P and mannose-6-P
S000000861		YER059W	PCL6	YER059W	GO:0005975	SGD_REF:S000124038	Pho85p cyclin of the Pho80p subfamily
S000000935		YER133W	GLC7	YER133W|PP1|DIS2S1|DIS2|CID1	GO:0005975	SGD_REF:S000124038	Type 1 serine/threonine protein phosphatase catalytic subunit, involved in many processes (eg: glycogen metabolism, sporulation, mitosis)
S000001949		YFR053C	HXK1	YFR053C	GO:0005975	SGD_REF:S000124036	Hexokinase isoenzyme 1, a cytosolic protein that catalyzes phosphorylation of glucose during glucose metabolism
S000002996		YGL028C	SCW11	YGL028C	GO:0005975	SGD_REF:S000124036	Cell wall protein with similarity to glucanases
S000003003		YGL035C	MIG1	YGL035C|SSN1|CAT4|TDS22	GO:0005975	SGD_REF:S000124038	Transcription factor involved in glucose repression
S000003015		YGL047W	ALG13	YGL047W	GO:0005975	SGD_REF:S000124036	Catalytic component of UDP-GlcNAc transferase, required for the second step of dolichyl-linked oligosaccharide synthesis
S000003083		YGL115W	SNF4	YGL115W|CAT3|SCI1	GO:0005975	SGD_REF:S000124038	Activating gamma subunit of the AMP-activated Snf1p kinase complex (contains Snf1p and a Sip1p/Sip2p/Gal83p family member)
S000003102		YGL134W	PCL10	YGL134W	GO:0005975	SGD_REF:S000124038	Pho85p cyclin
S000003124		YGL156W	AMS1	YGL156W	GO:0005975	SGD_REF:S000124036	Vacuolar alpha mannosidase, involved in free oligosaccharide (fOS) degradation
S000003177		YGL209W	MIG2	YGL209W|MLZ1	GO:0005975	SGD_REF:S000124038	Protein containing zinc fingers, involved in repression, along with Mig1p, of SUC2 (invertase) expression by high levels of glucose
S000003222		YGL253W	HXK2	YGL253W|HKB|SCI2|HEX1	GO:0005975	SGD_REF:S000124036	Hexokinase isoenzyme 2 that catalyzes phosphorylation of glucose in the cytosol
S000003275		YGR043C	NQM1	YGR043C	GO:0005975	SGD_REF:S000124036	Transaldolase of unknown function
S000003421		YGR189C	CRH1	YGR189C	GO:0005975	SGD_REF:S000124036	Chitin transglycosylase that functions in the transfer of chitin to beta(1-6) and beta(1-3) glucans in the cell wall
S000003426		YGR194C	XKS1	YGR194C	GO:0005975	SGD_REF:S000124038	Xylulokinase, converts D-xylulose and ATP to xylulose 5-phosphate and ADP
S000003511		YGR279C	SCW4	YGR279C	GO:0005975	SGD_REF:S000124036	Cell wall protein with similarity to glucanases
S000003514		YGR282C	BGL2	YGR282C	GO:0005975	SGD_REF:S000124036	Endo-beta-1,3-glucanase, major protein of the cell wall, involved in cell wall maintenance
S000003519	Y	YGR287C	IMA1	YGR287C	GO:0005975	SGD_REF:S000124036	Major isomaltase (alpha-1,6-glucosidase) required for isomaltose utilization
	Y	YGR288W	MAL13
	Y	YGR289C	MAL11
S000003524	Y	YGR292W	MAL12	YGR292W|MALS	GO:0005975	SGD_REF:S000124036	Maltase (alpha-D-glucosidase), inducible protein involved in maltose catabolism
S000001024		YHL032C	GUT1	YHL032C	GO:0005975	SGD_REF:S000124036	Glycerol kinase, converts glycerol to glycerol-3-phosphate
S000001253		YHR210C	YHR210C	YHR210C	GO:0005975	SGD_REF:S000124036	Putative protein of unknown function
S000001304		YIL042C	PKP1	YIL042C	GO:0005975	SGD_REF:S000124038	Mitochondrial protein kinase involved in negative regulation of pyruvate dehydrogenase complex activity by phosphorylating the ser-133 residue of the Pda1p subunit
S000001312		YIL050W	PCL7	YIL050W	GO:0005975	SGD_REF:S000124038	Pho85p cyclin of the Pho80p subfamily, forms a functional kinase complex with Pho85p which phosphorylates Mmr1p and is regulated by Pho81p
S000001361		YIL099W	SGA1	YIL099W	GO:0005975	SGD_REF:S000124038	Intracellular sporulation-specific glucoamylase involved in glycogen degradation
S000001424		YIL162W	SUC2	YIL162W	GO:0005975	SGD_REF:S000124036	Invertase, sucrose hydrolyzing enzyme
S000001434		YIL172C	IMA3	YIL172C	GO:0005975	SGD_REF:S000124036	Alpha-glucosidase with broad substrate specificity for alpha-1,4- and alpha-1,6-glucosides
S000001446		YIR007W	YIR007W	YIR007W	GO:0005975	SGD_REF:S000124036	Putative protein of unknown function
S000003657		YJL121C	RPE1	YJL121C|POS18|EPI1	GO:0005975	SGD_REF:S000124036	D-ribulose-5-phosphate 3-epimerase, catalyzes a reaction in the non-oxidative part of the pentose-phosphate pathway
S000003752		YJL216C	IMA5	YJL216C	GO:0005975	SGD_REF:S000124036	Alpha-glucosidase with specificity for isomaltose, maltose, and palatinose
S000003757		YJL221C	IMA4	YJL221C|FSP2	GO:0005975	SGD_REF:S000124036	Alpha-glucosidase with broad substrate specificity for alpha-1,4- and alpha-1,6-glucosides
S000003850		YJR090C	GRR1	YJR090C|CAT80|SSU2|SDC1|COT2	GO:0005975	SGD_REF:S000124038	F-box protein component of the SCF ubiquitin-ligase complex
S000003914		YJR153W	PGU1	YJR153W|PSM1|PGL1	GO:0005975	SGD_REF:S000124036	Endo-polygalacturonase, pectolytic enzyme that hydrolyzes the alpha-1,4-glycosidic bonds in the rhamnogalacturonan chains in pectins
S000001568		YKL085W	MDH1	YKL085W	GO:0005975	SGD_REF:S000124036	Mitochondrial malate dehydrogenase, catalyzes interconversion of malate and oxaloacetate
S000001587		YKL104C	GFA1	YKL104C	GO:0005975	SGD_REF:S000124036	Glutamine-fructose-6-phosphate amidotransferase, catalyzes the formation of glucosamine-6-P and glutamate from fructose-6-P and glutamine in the first step of chitin biosynthesis
S000001610		YKL127W	PGM1	YKL127W	GO:0005975	SGD_REF:S000124036	Phosphoglucomutase, minor isoform
S000004060		YLR070C	XYL2	YLR070C	GO:0005975	SGD_REF:S000124038	Xylitol dehydrogenase, converts xylitol to D-xylulose
S000004179		YLR189C	ATG26	YLR189C|UGT51	GO:0005975	SGD_REF:S000124036	UDP-glucose:sterol glucosyltransferase, conserved enzyme involved in synthesis of sterol glucoside membrane lipids
S000004203		YLR213C	CRR1	YLR213C	GO:0005975	SGD_REF:S000124036	Putative glycoside hydrolase of the spore wall envelope
S000004276		YLR286C	CTS1	YLR286C	GO:0005975	SGD_REF:S000124036	Endochitinase, required for cell separation after mitosis
S000004291		YLR300W	EXG1	YLR300W|BGL1	GO:0005975	SGD_REF:S000124036	Major exo-1,3-beta-glucanase of the cell wall, involved in cell wall beta-glucan assembly
S000004298	Y	YLR307W	CDA1	YLR307W	GO:0005975	SGD_REF:S000124036	Chitin deacetylase, together with Cda2p involved in the biosynthesis ascospore wall component, chitosan
S000004299	Y	YLR308W	CDA2	YLR308W	GO:0005975	SGD_REF:S000124038	Chitin deacetylase, together with Cda1p involved in the biosynthesis ascospore wall component, chitosan
S000004346		YLR354C	TAL1	YLR354C	GO:0005975	SGD_REF:S000124036	Transaldolase, enzyme in the non-oxidative pentose phosphate pathway
S000004369		YLR377C	FBP1	YLR377C|ACN8	GO:0005975	SGD_REF:S000124036	Fructose-1,6-bisphosphatase, key regulatory enzyme in the gluconeogenesis pathway, required for glucose metabolism
S000004438		YLR446W	YLR446W	YLR446W	GO:0005975	SGD_REF:S000124036	Putative protein of unknown function with similarity to hexokinases
S000004515		YML051W	GAL80	YML051W	GO:0005975	SGD_REF:S000124038	Transcriptional regulator involved in the repression of GAL genes in the absence of galactose
S000004690		YMR085W	YMR085W	YMR085W	GO:0005975	SGD_REF:S000124036	Putative protein of unknown function
S000004705		YMR099C	YMR099C	YMR099C	GO:0005975	SGD_REF:S000124036	Glucose-6-phosphate 1-epimerase (hexose-6-phosphate mutarotase), likely involved in carbohydrate metabolism
S000004711		YMR105C	PGM2	YMR105C|GAL5	GO:0005975	SGD_REF:S000124036	Phosphoglucomutase, catalyzes the conversion from glucose-1-phosphate to glucose-6-phosphate, which is a key step in hexose metabolism
S000004828		YMR215W	GAS3	YMR215W	GO:0005975	SGD_REF:S000124036	Putative 1,3-beta-glucanosyltransferase, has similarity to Gas1p
S000004891		YMR278W	PGM3	YMR278W	GO:0005975	SGD_REF:S000124036	Phosphoglucomutase, catalyzes interconversion of glucose-1-phosphate and glucose-6-phospate
S000004893		YMR280C	CAT8	YMR280C|MSP8|DIL1	GO:0005975	SGD_REF:S000124038	Zinc cluster transcriptional activator necessary for derepression of a variety of genes under non-fermentative growth conditions, active after diauxic shift, binds carbon source responsive elements
S000004921		YMR305C	SCW10	YMR305C	GO:0005975	SGD_REF:S000124036	Cell wall protein with similarity to glucanases
S000004928		YMR311C	GLC8	YMR311C	GO:0005975	SGD_REF:S000124038	Regulatory subunit of protein phosphatase 1 (Glc7p), involved in glycogen metabolism and chromosome segregation
S000005185		YNL241C	ZWF1	YNL241C|POS10|MET19	GO:0005975	SGD_REF:S000124038	Glucose-6-phosphate dehydrogenase (G6PD), catalyzes the first step of the pentose phosphate pathway
S000005193		YNL249C	MPA43	YNL249C	GO:0005975	SGD_REF:S000124036	Putative protein of unknown function
S000005354		YNR071C	YNR071C	YNR071C	GO:0005975	SGD_REF:S000124036	Putative protein of unknown function
S000005390		YOL030W	GAS5	YOL030W	GO:0005975	SGD_REF:S000124036	1,3-beta-glucanosyltransferase, has similarity to Gas1p
S000005420		YOL059W	GPD2	YOL059W|GPD3	GO:0005975	SGD_REF:S000124036	NAD-dependent glycerol 3-phosphate dehydrogenase, homolog of Gpd1p, expression is controlled by an oxygen-independent signaling pathway required to regulate metabolism under anoxic conditions
S000005486		YOL126C	MDH2	YOL126C	GO:0005975	SGD_REF:S000124036	Cytoplasmic malate dehydrogenase, one of three isozymes that catalyze interconversion of malate and oxaloacetate
S000005492		YOL132W	GAS4	YOL132W	GO:0005975	SGD_REF:S000124036	1,3-beta-glucanosyltransferase, involved with Gas2p in spore wall assembly
S000005517		YOL157C	IMA2	YOL157C	GO:0005975	SGD_REF:S000124036	Alpha-glucosidase with specificity for isomaltase, methyl-alpha-glucoside, and palatinose
S000005651		YOR125C	CAT5	YOR125C|COQ7	GO:0005975	SGD_REF:S000124038	Protein required for ubiquinone (Coenzyme Q) biosynthesis
S000005716		YOR190W	SPR1	YOR190W|SSG1	GO:0005975	SGD_REF:S000124036	Sporulation-specific exo-1,3-beta-glucanase
S000006140		YPL219W	PCL8	YPL219W	GO:0005975	SGD_REF:S000124038	Cyclin, interacts with Pho85p cyclin-dependent kinase (Cdk) to phosphorylate and regulate glycogen synthase, also activates Pho85p for Glc8p phosphorylation
S000006169		YPL248C	GAL4	YPL248C|GAL81	GO:0005975	SGD_REF:S000124038	DNA-binding transcription factor required for the activation of the GAL genes in response to galactose
S000006230		YPR026W	ATH1	YPR026W	GO:0005975	SGD_REF:S000124036	Acid trehalase required for utilization of extracellular trehalose
S000006364		YPR160W	GPH1	YPR160W	GO:0005975	SGD_REF:S000124036	Non-essential glycogen phosphorylase required for the mobilization of glycogen, activity is regulated by cyclic AMP-mediated phosphorylation, expression is regulated by stress-response elements and by the HOG MAP kinase pathway
S000006388		YPR184W	GDB1	YPR184W	GO:0005975	SGD_REF:S000124036	Glycogen debranching enzyme containing glucanotranferase and alpha-1,6-amyloglucosidase activities, required for glycogen degradation
Regulon size:		Adjacent genes:
91		9
Did not appear with GO term, functions are clearly related to this regulon and the adj genes:
YGR288W	MAL13
YGR289C	MAL11
The following genes are separated by one orf:
YMR278W	PGM3
YMR280C	CAT8

## Sheet: Cellular Metabolism
! Date:Tue Jan 18 11:48:01 2011
! Note: This file contains S. cerevisiae annotations made to a specific GOID (shown in column 5) in the gene associations file format. Description of the gene associations file format can be found at:
! http://www.geneontology.org/GO.format.annotation.shtml
! The GO annotations in this file are computationally predicted as viewed at SGD
!
! A complete set of Manually curated and High-throughput GO annotations for S. cerevisiae can be downloaded from the SGD:
! http://downloads.yeastgenome.org/literature_curation/gene_association.sgd.gz
!
! Project Name: Saccharomyces Genome Database (SGD)
! URL: http://www.yeastgenome.org
! contact email: yeast-curator@yeastgenome.org
ID	Systemic name	Common Name	Other names	GO Function #		Protein Function
S000000223	YBR019C	GAL10	YBR019C	GO:0044237	SGD_REF:S000124036	UDP-glucose-4-epimerase, catalyzes the interconversion of UDP-galactose and UDP-D-glucose in galactose metabolism
S000002949	YDR541C	YDR541C	YDR541C	GO:0044237	SGD_REF:S000124036	Putative dihydrokaempferol 4-reductase
S000003007	YGL039W	YGL039W	YGL039W	GO:0044237	SGD_REF:S000124036	Oxidoreductase shown to reduce carbonyl compounds to chiral alcohols
S000003125	YGL157W	ARI1	YGL157W	GO:0044237	SGD_REF:S000124036	NADPH-dependent aldehyde reductase, utilizes aromatic and alophatic aldehyde substrates
S000003315	YGR083C	GCD2	YGR083C|GCD12	GO:0044237	SGD_REF:S000124036	Delta subunit of the translation initiation factor eIF2B, the guanine-nucleotide exchange factor for eIF2
S000003548	YJL011C	RPC17	YJL011C	GO:0044237	SGD_REF:S000124036	RNA polymerase III subunit C17
S000003676	YJL140W	RPB4	YJL140W|CTF15	GO:0044237	SGD_REF:S000124036	RNA polymerase II subunit B32
S000003749	YJL213W	YJL213W	YJL213W	GO:0044237	SGD_REF:S000124036	Protein of unknown function that may interact with ribosomes
S000001734	YKR026C	GCN3	YKR026C|AAS2	GO:0044237	SGD_REF:S000124036	Alpha subunit of the translation initiation factor eIF2B, the guanine-nucleotide exchange factor for eIF2
S000003979	YLL056C	YLL056C	YLL056C	GO:0044237	SGD_REF:S000124036	Putative protein of unknown function, transcription is activated by paralogous transcription factors Yrm1p and Yrr1p and genes involved in pleiotropic drug resistance (PDR)
S000004282	YLR291C	GCD7	YLR291C	GO:0044237	SGD_REF:S000124036	Beta subunit of the translation initiation factor eIF2B, the guanine-nucleotide exchange factor for eIF2
S000004802	YMR190C	SGS1	YMR190C	GO:0044237	SGD_REF:S000124036	Nucleolar DNA helicase of the RecQ family involved in genome integrity maintenance
S000005200	YNL256W	FOL1	YNL256W	GO:0044237	SGD_REF:S000124036	Multifunctional enzyme of the folic acid biosynthesis pathway, has dihydropteroate synthetase, dihydro-6-hydroxymethylpterin pyrophosphokinase, and dihydroneopterin aldolase activities
S000005511	YOL151W	GRE2	YOL151W	GO:0044237	SGD_REF:S000124036	3-methylbutanal reductase and NADPH-dependent methylglyoxal reductase (D-lactaldehyde dehydrogenase)
S000006322	YPR118W	MRI1	YPR118W	GO:0044237	SGD_REF:S000124036	5'-methylthioribose-1-phosphate isomerase
Reg size:	Adj genes:
15	0

## Sheet: Cellular Respiration
! Date:Tue Jan 18 11:48:36 2011
! Note: This file contains S. cerevisiae annotations made to a specific GOID (shown in column 5) in the gene associations file format. Description of the gene associations file format can be found at:
! http://www.geneontology.org/GO.format.annotation.shtml
! The GO annotations in this file are Manually Curated as viewed at SGD
!
! A complete set of Manually curated and High-throughput GO annotations for S. cerevisiae can be downloaded from the SGD:
! http://downloads.yeastgenome.org/literature_curation/gene_association.sgd.gz
!
! Project Name: Saccharomyces Genome Database (SGD)
! URL: http://www.yeastgenome.org
! contact email: yeast-curator@yeastgenome.org
ID	Systemic name	Common Name	Other names	GO Function #		Protein Function
S000007261	Q0050	AI1	Q0050	GO:0045333	SGD_REF:S000044486|PMID:9126836	Reverse transcriptase required for splicing of the COX1 pre-mRNA, encoded by a mobile group II intron within the mitochondrial COX1 gene
S000002585	YDR178W	SDH4	YDR178W|ACN18	GO:0045333	SGD_REF:S000086932|PMID:16232921	Membrane anchor subunit of succinate dehydrogenase (Sdh1p, Sdh2p, Sdh3p, Sdh4p), which couples the oxidation of succinate to the transfer of electrons to ubiquinone as part of the TCA cycle and the mitochondrial respiratory chain
S000003581	YJL045W	YJL045W	YJL045W|SDH1b	GO:0045333	SGD_REF:S000050086|PMID:9730279	Minor succinate dehydrogenase isozyme
S000003881	YJR120W	YJR120W	YJR120W	GO:0045333	SGD_REF:S000056413|PMID:10628851	Protein of unknown function
S000001624	YKL141W	SDH3	YKL141W|YKL4|CYB3	GO:0045333	SGD_REF:S000086932|PMID:16232921	Cytochrome b subunit of succinate dehydrogenase (Sdh1p, Sdh2p, Sdh3p, Sdh4p), which couples the oxidation of succinate to the transfer of electrons to ubiquinone as part of the TCA cycle and the mitochondrial respiratory chain
S000001631	YKL148C	SDH1	YKL148C|SDHA	GO:0045333	SGD_REF:S000086932|PMID:16232921	Flavoprotein subunit of succinate dehydrogenase (Sdh1p, Sdh2p, Sdh3p, Sdh4p), which couples the oxidation of succinate to the transfer of electrons to ubiquinone as part of the TCA cycle and the mitochondrial respiratory chain
S000003964	YLL041C	SDH2	YLL041C|ACN17|SDHB	GO:0045333	SGD_REF:S000086932|PMID:16232921	Iron-sulfur protein subunit of succinate dehydrogenase (Sdh1p, Sdh2p, Sdh3p, Sdh4p), which couples the oxidation of succinate to the transfer of electrons to ubiquinone as part of the TCA cycle and the mitochondrial respiratory chain
S000004285	YLR294C	YLR294C	YLR294C	GO:0045333	SGD_REF:S000061898|PMID:10586881	Dubious open reading frame unlikely to encode a protein, based on available experimental and comparative sequence data
S000005368	YOL008W	COQ10	YOL008W	GO:0045333	SGD_REF:S000086909|PMID:50596	Coenzyme Q (ubiquinone) binding protein, functions in the delivery of Q<sub>6</sub> to its proper location for electron transport during respiration
S000005432	YOL071W	EMI5	YOL071W|SDH5	GO:0045333	SGD_REF:S000131003|PMID:19628817	Subunit of succinate dehydrogenase, which couples succinate oxidation to ubiquinone reduction
Regulon Size	Adj genes
10	0

## Sheet: Energy Reserve Met
! Date:Tue Jan 18 11:49:22 2011
! Note: This file contains S. cerevisiae annotations made to a specific GOID (shown in column 5) in the gene associations file format. Description of the gene associations file format can be found at:
! http://www.geneontology.org/GO.format.annotation.shtml
! The GO annotations in this file are computationally predicted as viewed at SGD
!
! A complete set of Manually curated and High-throughput GO annotations for S. cerevisiae can be downloaded from the SGD:
! http://downloads.yeastgenome.org/literature_curation/gene_association.sgd.gz
!
! Project Name: Saccharomyces Genome Database (SGD)
! URL: http://www.yeastgenome.org
! contact email: yeast-curator@yeastgenome.org
ID	Systemic name	Common Name	Other names	GO Function #		Protein Function
S000000330	YBR126C	TPS1	YBR126C|BYP1|TSS1|GGS1|CIF1|FDP1|GLC6	GO:0006112	SGD_REF:S000131114	Synthase subunit of trehalose-6-phosphate synthase/phosphatase complex, which synthesizes the storage carbohydrate trehalose
S000002408	YDR001C	NTH1	YDR001C	GO:0006112	SGD_REF:S000131114	Neutral trehalase, degrades trehalose
S000002435	YDR028C	REG1	YDR028C|HEX2|SRN1|SPP43|PZF240	GO:0006112	SGD_REF:S000131114	Regulatory subunit of type 1 protein phosphatase Glc7p, involved in negative regulation of glucose-repressible genes
S000002506	YDR099W	BMH2	YDR099W|SCD3	GO:0006112	SGD_REF:S000131114	14-3-3 protein, minor isoform
S000002885	YDR477W	SNF1	YDR477W|CAT1|HAF3|PAS14|GLC2|CCR1	GO:0006112	SGD_REF:S000131114	AMP-activated serine/threonine protein kinase found in a complex containing Snf4p and members of the Sip1p/Sip2p/Gal83p family
S000002924	YDR516C	EMI2	YDR516C	GO:0006112	SGD_REF:S000131114	Non-essential protein of unknown function required for transcriptional induction of the early meiotic-specific transcription factor IME1
S000000737	YEL011W	GLC3	YEL011W|GHA1	GO:0006112	SGD_REF:S000131114	Glycogen branching enzyme, involved in glycogen accumulation
S000000856	YER054C	GIP2	YER054C	GO:0006112	SGD_REF:S000131114	Putative regulatory subunit of the protein phosphatase Glc7p, involved in glycogen metabolism
S000000861	YER059W	PCL6	YER059W	GO:0006112	SGD_REF:S000131114	Pho85p cyclin of the Pho80p subfamily
S000000935	YER133W	GLC7	YER133W|PP1|DIS2S1|DIS2|CID1	GO:0006112	SGD_REF:S000131114	Type 1 serine/threonine protein phosphatase catalytic subunit, involved in many processes (eg: glycogen metabolism, sporulation, mitosis)
S000000979	YER177W	BMH1	YER177W|APR6	GO:0006112	SGD_REF:S000131114	14-3-3 protein, major isoform
S000001911	YFR015C	GSY1	YFR015C	GO:0006112	SGD_REF:S000131114	Glycogen synthase with similarity to Gsy2p, the more highly expressed yeast homolog
S000001949	YFR053C	HXK1	YFR053C	GO:0006112	SGD_REF:S000131114	Hexokinase isoenzyme 1, a cytosolic protein that catalyzes phosphorylation of glucose during glucose metabolism
S000003083	YGL115W	SNF4	YGL115W|CAT3|SCI1	GO:0006112	SGD_REF:S000131114	Activating gamma subunit of the AMP-activated Snf1p kinase complex (contains Snf1p and a Sip1p/Sip2p/Gal83p family member)
S000003102	YGL134W	PCL10	YGL134W	GO:0006112	SGD_REF:S000131114	Pho85p cyclin
S000001307	YIL045W	PIG2	YIL045W	GO:0006112	SGD_REF:S000131114	Putative type-1 protein phosphatase targeting subunit that tethers Glc7p type-1 protein phosphatase to Gsy2p glycogen synthase
S000001312	YIL050W	PCL7	YIL050W	GO:0006112	SGD_REF:S000131114	Pho85p cyclin of the Pho80p subfamily, forms a functional kinase complex with Pho85p which phosphorylates Mmr1p and is regulated by Pho81p
S000003625	YJL089W	SIP4	YJL089W	GO:0006112	SGD_REF:S000131114	C6 zinc cluster transcriptional activator that binds to the carbon source-responsive element (CSRE) of gluconeogenic genes
S000003677	YJL141C	YAK1	YJL141C	GO:0006112	SGD_REF:S000131114	Serine-threonine protein kinase that is part of a glucose-sensing system involved in growth control in response to glucose availability
S000003700	YJL164C	TPK1	YJL164C|SRA3|PKA1	GO:0006112	SGD_REF:S000131114	cAMP-dependent protein kinase catalytic subunit
S000001676	YKL193C	SDS22	YKL193C|EGP1	GO:0006112	SGD_REF:S000131114	Conserved nuclear regulatory subunit of Glc7p type 1 protein serine-threonine phosphatase (PP1), functions positively with Glc7p to promote dephosphorylation of nuclear substrates required for chromosome transmission during mitosis
S000001766	YKR058W	GLG1	YKR058W	GO:0006112	SGD_REF:S000131114	Self-glucosylating initiator of glycogen synthesis, also glucosylates n-dodecyl-beta-D-maltoside
S000004248	YLR258W	GSY2	YLR258W	GO:0006112	SGD_REF:S000131114	Glycogen synthase, similar to Gsy1p
S000004711	YMR105C	PGM2	YMR105C|GAL5	GO:0006112	SGD_REF:S000131114	Phosphoglucomutase, catalyzes the conversion from glucose-1-phosphate to glucose-6-phosphate, which is a key step in hexose metabolism
S000005704	YOR178C	GAC1	YOR178C	GO:0006112	SGD_REF:S000131114	Regulatory subunit for Glc7p type-1 protein phosphatase (PP1), tethers Glc7p to Gsy2p glycogen synthase, binds Hsf1p heat shock transcription factor, required for induction of some HSF-regulated genes under heat shock
S000005952	YPL031C	PHO85	YPL031C|phoU|LDB15	GO:0006112	SGD_REF:S000131114	Cyclin-dependent kinase, with ten cyclin partners
S000006140	YPL219W	PCL8	YPL219W	GO:0006112	SGD_REF:S000131114	Cyclin, interacts with Pho85p cyclin-dependent kinase (Cdk) to phosphorylate and regulate glycogen synthase, also activates Pho85p for Glc8p phosphorylation
S000006364	YPR160W	GPH1	YPR160W	GO:0006112	SGD_REF:S000131114	Non-essential glycogen phosphorylase required for the mobilization of glycogen, activity is regulated by cyclic AMP-mediated phosphorylation, expression is regulated by stress-response elements and by the HOG MAP kinase pathway
		Reg size:	adj
		28	0

## Sheet: Nitrogen Comp met
! Date:Tue Jan 18 11:55:41 2011
! Note: This file contains S. cerevisiae annotations made to a specific GOID (shown in column 5) in the gene associations file format. Description of the gene associations file format can be found at:
! http://www.geneontology.org/GO.format.annotation.shtml
! The GO annotations in this file are computationally predicted as viewed at SGD
!
! A complete set of Manually curated and High-throughput GO annotations for S. cerevisiae can be downloaded from the SGD:
! http://downloads.yeastgenome.org/literature_curation/gene_association.sgd.gz
!
! Project Name: Saccharomyces Genome Database (SGD)
! URL: http://www.yeastgenome.org
! contact email: yeast-curator@yeastgenome.org
ID		Systemic name	Common Name	Other names	GO Function #		Protein Function
S000000010		YAL012W	CYS3	YAL012W|STR1|FUN35|CYI1	GO:0006807	SGD_REF:S000131114	Cystathionine gamma-lyase, catalyzes one of the two reactions involved in the transsulfuration pathway that yields cysteine from homocysteine with the intermediary formation of cystathionine
S000000036		YAL038W	CDC19	YAL038W|PYK1	GO:0006807	SGD_REF:S000131114	Pyruvate kinase, functions as a homotetramer in glycolysis to convert phosphoenolpyruvate to pyruvate, the input for aerobic (TCA cycle) or anaerobic (glucose fermentation) respiration
S000000172		YBL076C	ILS1	YBL076C	GO:0006807	SGD_REF:S000131114	Cytoplasmic isoleucine-tRNA synthetase, target of the G1-specific inhibitor reveromycin A
S000000349		YBR145W	ADH5	YBR145W	GO:0006807	SGD_REF:S000131114	Alcohol dehydrogenase isoenzyme V
S000000452	Y	YBR248C	HIS7	YBR248C	GO:0006807	SGD_REF:S000131114	Imidazole glycerol phosphate synthase (glutamine amidotransferase:cyclase), catalyzes the fifth and sixth steps of histidine biosynthesis and also produces 5-aminoimidazole-4-carboxamide ribotide (AICAR), a purine precursor
S000000453	Y	YBR249C	ARO4	YBR249C	GO:0006807	SGD_REF:S000131114	3-deoxy-D-arabino-heptulosonate-7-phosphate (DAHP) synthase, catalyzes the first step in aromatic amino acid biosynthesis and is feedback-inhibited by tyrosine or high concentrations of phenylalanine or tryptophan
S000000460		YBR256C	RIB5	YBR256C	GO:0006807	SGD_REF:S000131114	Riboflavin synthase
S000000515		YCL009C	ILV6	YCL009C	GO:0006807	SGD_REF:S000131114	Regulatory subunit of acetolactate synthase, which catalyzes the first step of branched-chain amino acid biosynthesis
S000000535		YCL030C	HIS4	YCL030C	GO:0006807	SGD_REF:S000131114	Multifunctional enzyme containing phosphoribosyl-ATP pyrophosphatase, phosphoribosyl-AMP cyclohydrolase, and histidinol dehydrogenase activities
S000002212		YDL054C	MCH1	YDL054C	GO:0006807	SGD_REF:S000131114	Protein with similarity to mammalian monocarboxylate permeases, which are involved in transport of monocarboxylic acids across the plasma membrane
S000002224		YDL066W	IDP1	YDL066W	GO:0006807	SGD_REF:S000131114	Mitochondrial NADP-specific isocitrate dehydrogenase, catalyzes the oxidation of isocitrate to alpha-ketoglutarate
S000002289		YDL131W	LYS21	YDL131W	GO:0006807	SGD_REF:S000131114	Homocitrate synthase isozyme, catalyzes the condensation of acetyl-CoA and alpha-ketoglutarate to form homocitrate, which is the first step in the lysine biosynthesis pathway
S000002330		YDL171C	GLT1	YDL171C	GO:0006807	SGD_REF:S000124036	NAD(+)-dependent glutamate synthase (GOGAT), synthesizes glutamate from glutamine and alpha-ketoglutarate
S000002341		YDL182W	LYS20	YDL182W	GO:0006807	SGD_REF:S000131114	Homocitrate synthase isozyme, catalyzes the condensation of acetyl-CoA and alpha-ketoglutarate to form homocitrate, which is the first step in the lysine biosynthesis pathway
S000002357		YDL198C	GGC1	YDL198C|YHM1	GO:0006807	SGD_REF:S000131114	Mitochondrial GTP/GDP transporter, essential for mitochondrial genome maintenance
S000002442		YDR035W	ARO3	YDR035W	GO:0006807	SGD_REF:S000131114	3-deoxy-D-arabino-heptulosonate-7-phosphate (DAHP) synthase, catalyzes the first step in aromatic amino acid biosynthesis and is feedback-inhibited by phenylalanine or high concentration of tyrosine or tryptophan
S000002444		YDR037W	KRS1	YDR037W|GCD5	GO:0006807	SGD_REF:S000131114	Lysyl-tRNA synthetase
S000002534		YDR127W	ARO1	YDR127W	GO:0006807	SGD_REF:S000131114	Pentafunctional arom protein, catalyzes steps 2 through 6 in the biosynthesis of chorismate, which is a precursor to aromatic amino acids
S000002565		YDR158W	HOM2	YDR158W	GO:0006807	SGD_REF:S000131114	Aspartic beta semi-aldehyde dehydrogenase, catalyzes the second step in the common pathway for methionine and threonine biosynthesis
S000002762		YDR354W	TRP4	YDR354W	GO:0006807	SGD_REF:S000131114	Anthranilate phosphoribosyl transferase of the tryptophan biosynthetic pathway, catalyzes the phosphoribosylation of anthranilate, subject to the general control system of amino acid biosynthesis
S000002895		YDR487C	RIB3	YDR487C	GO:0006807	SGD_REF:S000131114	3,4-dihydroxy-2-butanone-4-phosphate synthase (DHBP synthase), required for riboflavin biosynthesis from ribulose-5-phosphate, also has an unrelated function in mitochondrial respiration
S000000854		YER052C	HOM3	YER052C|SIL4|BOR1	GO:0006807	SGD_REF:S000131114	Aspartate kinase (L-aspartate 4-P-transferase)
S000000857		YER055C	HIS1	YER055C	GO:0006807	SGD_REF:S000131114	ATP phosphoribosyltransferase, a hexameric enzyme, catalyzes the first step in histidine biosynthesis
S000000871		YER069W	ARG5,6	YER069W	GO:0006807	SGD_REF:S000131114	Protein that is processed in the mitochondrion to yield acetylglutamate kinase and N-acetyl-gamma-glutamyl-phosphate reductase, which catalyze the 2nd and 3rd steps in arginine biosynthesis
S000000875		YER073W	ALD5	YER073W	GO:0006807	SGD_REF:S000131114	Mitochondrial aldehyde dehydrogenase, involved in regulation or biosynthesis of electron transport chain components and acetate formation
S000000888		YER086W	ILV1	YER086W|ISO1	GO:0006807	SGD_REF:S000131114	Threonine deaminase, catalyzes the first step in isoleucine biosynthesis
S000000892	Y	YER090W	TRP2	YER090W	GO:0006807	SGD_REF:S000131114	Anthranilate synthase, catalyzes the initial step of tryptophan biosynthesis, forms multifunctional hetero-oligomeric anthranilate synthase:indole-3-glycerol phosphate synthase enzyme complex with Trp3p
S000000893	Y	YER091C	MET6	YER091C	GO:0006807	SGD_REF:S000131114	Cobalamin-independent methionine synthase, involved in methionine biosynthesis and regeneration
S000001866		YFL028C	CAF16	YFL028C	GO:0006807	SGD_REF:S000131114	Part of evolutionarily-conserved CCR4-NOT regulatory complex
S000001926		YFR030W	MET10	YFR030W	GO:0006807	SGD_REF:S000131114	Subunit alpha of assimilatory sulfite reductase, which converts sulfite into sulfide
S000002977		YGL009C	LEU1	YGL009C	GO:0006807	SGD_REF:S000131114	Isopropylmalate isomerase, catalyzes the second step in the leucine biosynthesis pathway
S000002994		YGL026C	TRP5	YGL026C	GO:0006807	SGD_REF:S000131114	Tryptophan synthase, catalyzes the last step of tryptophan biosynthesis
S000003093		YGL125W	MET13	YGL125W|MRPL45|MET11	GO:0006807	SGD_REF:S000131114	Major isozyme of methylenetetrahydrofolate reductase, catalyzes the reduction of 5,10-methylenetetrahydrofolate to 5-methyltetrahydrofolate in the methionine biosynthesis pathway
S000003116		YGL148W	ARO2	YGL148W	GO:0006807	SGD_REF:S000131114	Bifunctional chorismate synthase and flavin reductase, catalyzes the conversion of 5-enolpyruvylshikimate 3-phosphate (EPSP) to form chorismate, which is a precursor to aromatic amino acids
S000003170		YGL202W	ARO8	YGL202W	GO:0006807	SGD_REF:S000131114	Aromatic aminotransferase I, expression is regulated by general control of amino acid biosynthesis
S000003192		YGL224C	SDT1	YGL224C|SSM1	GO:0006807	SGD_REF:S000131114	Pyrimidine nucleotidase
S000003356		YGR124W	ASN2	YGR124W	GO:0006807	SGD_REF:S000131114	Asparagine synthetase, isozyme of Asn1p
S000003436		YGR204W	ADE3	YGR204W	GO:0006807	SGD_REF:S000131114	Cytoplasmic trifunctional enzyme C1-tetrahydrofolate synthase, involved in single carbon metabolism and required for biosynthesis of purines, thymidylate, methionine, and histidine
S000003499		YGR267C	FOL2	YGR267C	GO:0006807	SGD_REF:S000131114	GTP-cyclohydrolase I, catalyzes the first step in the folic acid biosynthetic pathway
S000001060		YHR018C	ARG4	YHR018C	GO:0006807	SGD_REF:S000131114	Argininosuccinate lyase, catalyzes the final step in the arginine biosynthesis pathway
S000001113		YHR071W	PCL5	YHR071W	GO:0006807	SGD_REF:S000131114	Cyclin, interacts with and phosphorylated by Pho85p cyclin-dependent kinase (Cdk), induced by Gcn4p at level of transcription, specifically required for Gcn4p degradation, may be sensor of cellular protein biosynthetic capacity
S000001116		YHR074W	QNS1	YHR074W	GO:0006807	SGD_REF:S000124036	Glutamine-dependent NAD(+) synthetase, essential for the formation of NAD(+) from nicotinic acid adenine dinucleotide
S000001251		YHR208W	BAT1	YHR208W|ECA39|TWT1	GO:0006807	SGD_REF:S000131114	Mitochondrial branched-chain amino acid aminotransferase, homolog of murine ECA39
S000001378		YIL116W	HIS5	YIL116W	GO:0006807	SGD_REF:S000131114	Histidinol-phosphate aminotransferase, catalyzes the seventh step in histidine biosynthesis
S000001426	Y	YIL164C	NIT1	YIL164C	GO:0006807	SGD_REF:S000124036	Nitrilase, member of the nitrilase branch of the nitrilase superfamily
S000001427	Y	YIL165C	YIL165C	YIL165C	GO:0006807	SGD_REF:S000124036	Putative protein of unknown function
S000001473		YIR034C	LYS1	YIR034C	GO:0006807	SGD_REF:S000131114	Saccharopine dehydrogenase (NAD+, L-lysine-forming), catalyzes the conversion of saccharopine to L-lysine, which is the final step in the lysine biosynthesis pathway
S000003596		YJL060W	BNA3	YJL060W	GO:0006807	SGD_REF:S000131114	Kynurenine aminotransferase, catalyzes formation of kynurenic acid from kynurenine
S000003607		YJL071W	ARG2	YJL071W|HRB574	GO:0006807	SGD_REF:S000131114	Acetylglutamate synthase (glutamate N-acetyltransferase), mitochondrial enzyme that catalyzes the first step in the biosynthesis of the arginine precursor ornithine
S000003662		YJL126W	NIT2	YJL126W	GO:0006807	SGD_REF:S000124036	Nit protein, one of two proteins in S. cerevisiae with similarity to the Nit domain of NitFhit from fly and worm and to the mouse and human Nit protein which interacts with the Fhit tumor suppressor
S000003666		YJL130C	URA2	YJL130C	GO:0006807	SGD_REF:S000124036	Bifunctional carbamoylphosphate synthetase (CPSase)-aspartate transcarbamylase (ATCase), catalyzes the first two enzymatic steps in the de novo biosynthesis of pyrimidines
S000003736		YJL200C	ACO2	YJL200C	GO:0006807	SGD_REF:S000131114	Putative mitochondrial aconitase isozyme
S000003777		YJR016C	ILV3	YJR016C	GO:0006807	SGD_REF:S000131114	Dihydroxyacid dehydratase, catalyzes third step in the common pathway leading to biosynthesis of branched-chain amino acids
S000003823		YJR062C	NTA1	YJR062C|DEA1	GO:0006807	SGD_REF:S000124036	Amidase, removes the amide group from N-terminal asparagine and glutamine residues to generate proteins with N-terminal aspartate and glutamate residues that are targets of ubiquitin-mediated degradation
S000003870		YJR109C	CPA2	YJR109C	GO:0006807	SGD_REF:S000131114	Large subunit of carbamoyl phosphate synthetase, which catalyzes a step in the synthesis of citrulline, an arginine precursor
S000003891		YJR130C	STR2	YJR130C	GO:0006807	SGD_REF:S000131114	Cystathionine gamma-synthase, converts cysteine into cystathionine
S000001603		YKL120W	OAC1	YKL120W	GO:0006807	SGD_REF:S000131114	Mitochondrial inner membrane transporter, transports oxaloacetate, sulfate, thiosulfate, and isopropylmalate
S000001694		YKL211C	TRP3	YKL211C	GO:0006807	SGD_REF:S000131114	Bifunctional enzyme exhibiting both indole-3-glycerol-phosphate synthase and anthranilate synthase activities, forms multifunctional hetero-oligomeric anthranilate synthase:indole-3-glycerol phosphate synthase enzyme complex with Trp2p
S000001701		YKL218C	SRY1	YKL218C	GO:0006807	SGD_REF:S000131114	3-hydroxyaspartate dehydratase, deaminates L-threo-3-hydroxyaspartate to form oxaloacetate and ammonia
S000004017		YLR027C	AAT2	YLR027C|ASP5	GO:0006807	SGD_REF:S000131114	Cytosolic aspartate aminotransferase, involved in nitrogen metabolism
S000004048		YLR058C	SHM2	YLR058C|SHMT2	GO:0006807	SGD_REF:S000131114	Cytosolic serine hydroxymethyltransferase, converts serine to glycine plus 5,10 methylenetetrahydrofolate
S000004170		YLR180W	SAM1	YLR180W|ETH10	GO:0006807	SGD_REF:S000131114	S-adenosylmethionine synthetase, catalyzes transfer of the adenosyl group of ATP to the sulfur atom of methionine
S000004343		YLR351C	NIT3	YLR351C	GO:0006807	SGD_REF:S000124036	Nit protein, one of two proteins in S. cerevisiae with similarity to the Nit domain of NitFhit from fly and worm and to the mouse and human Nit protein which interacts with the Fhit tumor suppressor
S000004584		YML116W	ATR1	YML116W|SNQ1	GO:0006807	SGD_REF:S000131114	Multidrug efflux pump of the major facilitator superfamily, required for resistance to aminotriazole and 4-nitroquinoline-N-oxide
S000004666		YMR062C	ARG7	YMR062C|ECM40	GO:0006807	SGD_REF:S000131114	Mitochondrial ornithine acetyltransferase, catalyzes the fifth step in arginine biosynthesis
S000004701	Y	YMR095C	SNO1	YMR095C	GO:0006807	SGD_REF:S000131114	Protein of unconfirmed function, involved in pyridoxine metabolism
S000004702	Y	YMR096W	SNZ1	YMR096W	GO:0006807	SGD_REF:S000131114	Protein involved in vitamin B6 biosynthesis
S000004714		YMR108W	ILV2	YMR108W|THI1|SMR1	GO:0006807	SGD_REF:S000131114	Acetolactate synthase, catalyses the first common step in isoleucine and valine biosynthesis and is the target of several classes of inhibitors, localizes to the mitochondria
S000004915		YMR300C	ADE4	YMR300C	GO:0006807	SGD_REF:S000131114	Phosphoribosylpyrophosphate amidotransferase (PRPPAT
S000005048		YNL104C	LEU4	YNL104C	GO:0006807	SGD_REF:S000131114	Alpha-isopropylmalate synthase (2-isopropylmalate synthase)
S000005419		YOL058W	ARG1	YOL058W|ARG10	GO:0006807	SGD_REF:S000131114	Arginosuccinate synthetase, catalyzes the formation of L-argininosuccinate from citrulline and L-aspartate in the arginine biosynthesis pathway
S000005425		YOL064C	MET22	YOL064C|HAL2	GO:0006807	SGD_REF:S000131114	Bisphosphate-3'-nucleotidase, involved in salt tolerance and methionine biogenesis
S000005479		YOL119C	MCH4	YOL119C	GO:0006807	SGD_REF:S000131114	Protein with similarity to mammalian monocarboxylate permeases, which are involved in transport of monocarboxylic acids across the plasma membrane
S000005500		YOL140W	ARG8	YOL140W	GO:0006807	SGD_REF:S000131114	Acetylornithine aminotransferase, catalyzes the fourth step in the biosynthesis of the arginine precursor ornithine
S000005634		YOR108W	LEU9	YOR108W	GO:0006807	SGD_REF:S000131114	Alpha-isopropylmalate synthase II (2-isopropylmalate synthase), catalyzes the first step in the leucine biosynthesis pathway
S000005656		YOR130C	ORT1	YOR130C|ARG11	GO:0006807	SGD_REF:S000131114	Ornithine transporter of the mitochondrial inner membrane, exports ornithine from mitochondria as part of arginine biosynthesis
S000005710		YOR184W	SER1	YOR184W|ADE9	GO:0006807	SGD_REF:S000131114	3-phosphoserine aminotransferase, catalyzes the formation of phosphoserine from 3-phosphohydroxypyruvate, required for serine and glycine biosynthesis
S000005728		YOR202W	HIS3	YOR202W|HIS10|HIS8	GO:0006807	SGD_REF:S000131114	Imidazoleglycerol-phosphate dehydratase, catalyzes the sixth step in histidine biosynthesis
S000005829		YOR303W	CPA1	YOR303W	GO:0006807	SGD_REF:S000124036	Small subunit of carbamoyl phosphate synthetase, which catalyzes a step in the synthesis of citrulline, an arginine precursor
S000006013		YPL092W	SSU1	YPL092W|LPG16	GO:0006807	SGD_REF:S000131114	Plasma membrane sulfite pump involved in sulfite metabolism and required for efficient sulfite efflux
S000006109		YPL188W	POS5	YPL188W	GO:0006807	SGD_REF:S000131114	Mitochondrial NADH kinase, phosphorylates NADH
S000006171		YPL250C	ICY2	YPL250C	GO:0006807	SGD_REF:S000131114	Protein of unknown function
S000006194		YPL273W	SAM4	YPL273W	GO:0006807	SGD_REF:S000131114	S-adenosylmethionine-homocysteine methyltransferase, functions along with Mht1p in the conversion of S-adenosylmethionine (AdoMet) to methionine to control the methionine/AdoMet ratio
S000006239		YPR035W	GLN1	YPR035W	GO:0006807	SGD_REF:S000124036	Glutamine synthetase (GS), synthesizes glutamine from glutamate and ammonia
S000006262		YPR058W	YMC1	YPR058W	GO:0006807	SGD_REF:S000131114	Mitochondrial protein, putative inner membrane transporter with a role in oleate metabolism and glutamate biosynthesis
S000006349		YPR145W	ASN1	YPR145W	GO:0006807	SGD_REF:S000131114	Asparagine synthetase, isozyme of Asn2p
Regulon size	Adj genes:
86	8
These two are separated by one orf on the opposite strand:
YDR037W	KRS1
YDR127W	ARO1
Separated by 2 orfs
YER052C	HOM3
YER055C	HIS1
Separated by 3 orfs
YER069W	ARG5,6
YER073W	ALD5
YHR071W	PCL5
YHR074W	QNS1

## Sheet: Organic Acid Met
! Date:Tue Jan 18 11:56:29 2011
! Note: This file contains S. cerevisiae annotations made to a specific GOID (shown in column 5) in the gene associations file format. Description of the gene associations file format can be found at:
! http://www.geneontology.org/GO.format.annotation.shtml
! The GO annotations in this file are computationally predicted as viewed at SGD
!
! A complete set of Manually curated and High-throughput GO annotations for S. cerevisiae can be downloaded from the SGD:
! http://downloads.yeastgenome.org/literature_curation/gene_association.sgd.gz
!
! Project Name: Saccharomyces Genome Database (SGD)
! URL: http://www.yeastgenome.org
! contact email: yeast-curator@yeastgenome.org
ID		Systemic name	Common Name	Other names	GO Function #		Protein Function
S000000036		YAL038W	CDC19	YAL038W|PYK1	GO:0006082	SGD_REF:S000131114	Pyruvate kinase, functions as a homotetramer in glycolysis to convert phosphoenolpyruvate to pyruvate, the input for aerobic (TCA cycle) or anaerobic (glucose fermentation) respiration
S000000349		YBR145W	ADH5	YBR145W	GO:0006082	SGD_REF:S000131114	Alcohol dehydrogenase isoenzyme V
S000000425		YBR221C	PDB1	YBR221C	GO:0006082	SGD_REF:S000131114	E1 beta subunit of the pyruvate dehydrogenase (PDH) complex, which is an evolutionarily-conserved multi-protein complex found in mitochondria
S000000452	Y	YBR248C	HIS7	YBR248C	GO:0006082	SGD_REF:S000131114	Imidazole glycerol phosphate synthase (glutamine amidotransferase:cyclase), catalyzes the fifth and sixth steps of histidine biosynthesis and also produces 5-aminoimidazole-4-carboxamide ribotide (AICAR), a purine precursor
S000000453	Y	YBR249C	ARO4	YBR249C	GO:0006082	SGD_REF:S000131114	3-deoxy-D-arabino-heptulosonate-7-phosphate (DAHP) synthase, catalyzes the first step in aromatic amino acid biosynthesis and is feedback-inhibited by tyrosine or high concentrations of phenylalanine or tryptophan
S000000460		YBR256C	RIB5	YBR256C	GO:0006082	SGD_REF:S000131114	Riboflavin synthase
S000000515		YCL009C	ILV6	YCL009C	GO:0006082	SGD_REF:S000131114	Regulatory subunit of acetolactate synthase, which catalyzes the first step of branched-chain amino acid biosynthesis
S000000535		YCL030C	HIS4	YCL030C	GO:0006082	SGD_REF:S000131114	Multifunctional enzyme containing phosphoribosyl-ATP pyrophosphatase, phosphoribosyl-AMP cyclohydrolase, and histidinol dehydrogenase activities
S000000605		YCR012W	PGK1	YCR012W	GO:0006082	SGD_REF:S000131114	3-phosphoglycerate kinase, catalyzes transfer of high-energy phosphoryl groups from the acyl phosphate of 1,3-bisphosphoglycerate to ADP to produce ATP
S000002212		YDL054C	MCH1	YDL054C	GO:0006082	SGD_REF:S000131114	Protein with similarity to mammalian monocarboxylate permeases, which are involved in transport of monocarboxylic acids across the plasma membrane
S000002224		YDL066W	IDP1	YDL066W	GO:0006082	SGD_REF:S000131114	Mitochondrial NADP-specific isocitrate dehydrogenase, catalyzes the oxidation of isocitrate to alpha-ketoglutarate
S000002289		YDL131W	LYS21	YDL131W	GO:0006082	SGD_REF:S000131114	Homocitrate synthase isozyme, catalyzes the condensation of acetyl-CoA and alpha-ketoglutarate to form homocitrate, which is the first step in the lysine biosynthesis pathway
S000002341		YDL182W	LYS20	YDL182W	GO:0006082	SGD_REF:S000131114	Homocitrate synthase isozyme, catalyzes the condensation of acetyl-CoA and alpha-ketoglutarate to form homocitrate, which is the first step in the lysine biosynthesis pathway
S000002357		YDL198C	GGC1	YDL198C|YHM1	GO:0006082	SGD_REF:S000131114	Mitochondrial GTP/GDP transporter, essential for mitochondrial genome maintenance
S000002442		YDR035W	ARO3	YDR035W	GO:0006082	SGD_REF:S000131114	3-deoxy-D-arabino-heptulosonate-7-phosphate (DAHP) synthase, catalyzes the first step in aromatic amino acid biosynthesis and is feedback-inhibited by phenylalanine or high concentration of tyrosine or tryptophan
S000002444		YDR037W	KRS1	YDR037W|GCD5	GO:0006082	SGD_REF:S000131114	Lysyl-tRNA synthetase
S000002534		YDR127W	ARO1	YDR127W	GO:0006082	SGD_REF:S000131114	Pentafunctional arom protein, catalyzes steps 2 through 6 in the biosynthesis of chorismate, which is a precursor to aromatic amino acids
S000002565		YDR158W	HOM2	YDR158W	GO:0006082	SGD_REF:S000131114	Aspartic beta semi-aldehyde dehydrogenase, catalyzes the second step in the common pathway for methionine and threonine biosynthesis
S000002762		YDR354W	TRP4	YDR354W	GO:0006082	SGD_REF:S000131114	Anthranilate phosphoribosyl transferase of the tryptophan biosynthetic pathway, catalyzes the phosphoribosylation of anthranilate, subject to the general control system of amino acid biosynthesis
S000002895		YDR487C	RIB3	YDR487C	GO:0006082	SGD_REF:S000131114	3,4-dihydroxy-2-butanone-4-phosphate synthase (DHBP synthase), required for riboflavin biosynthesis from ribulose-5-phosphate, also has an unrelated function in mitochondrial respiration
S000000854		YER052C	HOM3	YER052C|SIL4|BOR1	GO:0006082	SGD_REF:S000131114	Aspartate kinase (L-aspartate 4-P-transferase)
S000000857		YER055C	HIS1	YER055C	GO:0006082	SGD_REF:S000131114	ATP phosphoribosyltransferase, a hexameric enzyme, catalyzes the first step in histidine biosynthesis
S000000871		YER069W	ARG5,6	YER069W	GO:0006082	SGD_REF:S000131114	Protein that is processed in the mitochondrion to yield acetylglutamate kinase and N-acetyl-gamma-glutamyl-phosphate reductase, which catalyze the 2nd and 3rd steps in arginine biosynthesis
S000000875		YER073W	ALD5	YER073W	GO:0006082	SGD_REF:S000131114	Mitochondrial aldehyde dehydrogenase, involved in regulation or biosynthesis of electron transport chain components and acetate formation
S000000888		YER086W	ILV1	YER086W|ISO1	GO:0006082	SGD_REF:S000131114	Threonine deaminase, catalyzes the first step in isoleucine biosynthesis
S000000892		YER090W	TRP2	YER090W	GO:0006082	SGD_REF:S000131114	Anthranilate synthase, catalyzes the initial step of tryptophan biosynthesis, forms multifunctional hetero-oligomeric anthranilate synthase:indole-3-glycerol phosphate synthase enzyme complex with Trp3p
S000001876		YFL018C	LPD1	YFL018C|HPD1	GO:0006082	SGD_REF:S000131114	Dihydrolipoamide dehydrogenase, the lipoamide dehydrogenase component (E3) of the pyruvate dehydrogenase and 2-oxoglutarate dehydrogenase multi-enzyme complexes
S000001866		YFL028C	CAF16	YFL028C	GO:0006082	SGD_REF:S000131114	Part of evolutionarily-conserved CCR4-NOT regulatory complex
S000001940		YFR044C	DUG1	YFR044C	GO:0006082	SGD_REF:S000131114	Cys-Gly metallo-di-peptidase
S000002994		YGL026C	TRP5	YGL026C	GO:0006082	SGD_REF:S000131114	Tryptophan synthase, catalyzes the last step of tryptophan biosynthesis
S000003093		YGL125W	MET13	YGL125W|MRPL45|MET11	GO:0006082	SGD_REF:S000131114	Major isozyme of methylenetetrahydrofolate reductase, catalyzes the reduction of 5,10-methylenetetrahydrofolate to 5-methyltetrahydrofolate in the methionine biosynthesis pathway
S000003116		YGL148W	ARO2	YGL148W	GO:0006082	SGD_REF:S000131114	Bifunctional chorismate synthase and flavin reductase, catalyzes the conversion of 5-enolpyruvylshikimate 3-phosphate (EPSP) to form chorismate, which is a precursor to aromatic amino acids
S000003170		YGL202W	ARO8	YGL202W	GO:0006082	SGD_REF:S000131114	Aromatic aminotransferase I, expression is regulated by general control of amino acid biosynthesis
S000003192		YGL224C	SDT1	YGL224C|SSM1	GO:0006082	SGD_REF:S000131114	Pyrimidine nucleotidase
S000003356		YGR124W	ASN2	YGR124W	GO:0006082	SGD_REF:S000131114	Asparagine synthetase, isozyme of Asn1p
S000003486		YGR254W	ENO1	YGR254W|HSP48	GO:0006082	SGD_REF:S000131114	Enolase I, a phosphopyruvate hydratase that catalyzes the conversion of 2-phosphoglycerate to phosphoenolpyruvate during glycolysis and the reverse reaction during gluconeogenesis
S000003499		YGR267C	FOL2	YGR267C	GO:0006082	SGD_REF:S000131114	GTP-cyclohydrolase I, catalyzes the first step in the folic acid biosynthetic pathway
S000001060		YHR018C	ARG4	YHR018C	GO:0006082	SGD_REF:S000131114	Argininosuccinate lyase, catalyzes the final step in the arginine biosynthesis pathway
S000001113		YHR071W	PCL5	YHR071W	GO:0006082	SGD_REF:S000131114	Cyclin, interacts with and phosphorylated by Pho85p cyclin-dependent kinase (Cdk), induced by Gcn4p at level of transcription, specifically required for Gcn4p degradation, may be sensor of cellular protein biosynthetic capacity
S000001217		YHR174W	ENO2	YHR174W	GO:0006082	SGD_REF:S000131114	Enolase II, a phosphopyruvate hydratase that catalyzes the conversion of 2-phosphoglycerate to phosphoenolpyruvate during glycolysis and the reverse reaction during gluconeogenesis
S000001251		YHR208W	BAT1	YHR208W|ECA39|TWT1	GO:0006082	SGD_REF:S000131114	Mitochondrial branched-chain amino acid aminotransferase, homolog of murine ECA39
S000001378		YIL116W	HIS5	YIL116W	GO:0006082	SGD_REF:S000131114	Histidinol-phosphate aminotransferase, catalyzes the seventh step in histidine biosynthesis
S000001473		YIR034C	LYS1	YIR034C	GO:0006082	SGD_REF:S000131114	Saccharopine dehydrogenase (NAD+, L-lysine-forming), catalyzes the conversion of saccharopine to L-lysine, which is the final step in the lysine biosynthesis pathway
S000003596		YJL060W	BNA3	YJL060W	GO:0006082	SGD_REF:S000131114	Kynurenine aminotransferase, catalyzes formation of kynurenic acid from kynurenine
S000003607		YJL071W	ARG2	YJL071W|HRB574	GO:0006082	SGD_REF:S000131114	Acetylglutamate synthase (glutamate N-acetyltransferase), mitochondrial enzyme that catalyzes the first step in the biosynthesis of the arginine precursor ornithine
S000003736		YJL200C	ACO2	YJL200C	GO:0006082	SGD_REF:S000131114	Putative mitochondrial aconitase isozyme
S000003777		YJR016C	ILV3	YJR016C	GO:0006082	SGD_REF:S000131114	Dihydroxyacid dehydratase, catalyzes third step in the common pathway leading to biosynthesis of branched-chain amino acids
S000003870		YJR109C	CPA2	YJR109C	GO:0006082	SGD_REF:S000131114	Large subunit of carbamoyl phosphate synthetase, which catalyzes a step in the synthesis of citrulline, an arginine precursor
S000003891		YJR130C	STR2	YJR130C	GO:0006082	SGD_REF:S000131114	Cystathionine gamma-synthase, converts cysteine into cystathionine
S000001512		YKL029C	MAE1	YKL029C	GO:0006082	SGD_REF:S000131114	Mitochondrial malic enzyme, catalyzes the oxidative decarboxylation of malate to pyruvate, which is a key intermediate in sugar metabolism and a precursor for synthesis of several amino acids
S000001603		YKL120W	OAC1	YKL120W	GO:0006082	SGD_REF:S000131114	Mitochondrial inner membrane transporter, transports oxaloacetate, sulfate, thiosulfate, and isopropylmalate
S000001665		YKL182W	FAS1	YKL182W	GO:0006082	SGD_REF:S000131114	Beta subunit of fatty acid synthetase, which catalyzes the synthesis of long-chain saturated fatty acids
S000001694		YKL211C	TRP3	YKL211C	GO:0006082	SGD_REF:S000131114	Bifunctional enzyme exhibiting both indole-3-glycerol-phosphate synthase and anthranilate synthase activities, forms multifunctional hetero-oligomeric anthranilate synthase:indole-3-glycerol phosphate synthase enzyme complex with Trp2p
S000001701		YKL218C	SRY1	YKL218C	GO:0006082	SGD_REF:S000131114	3-hydroxyaspartate dehydratase, deaminates L-threo-3-hydroxyaspartate to form oxaloacetate and ammonia
S000004017		YLR027C	AAT2	YLR027C|ASP5	GO:0006082	SGD_REF:S000131114	Cytosolic aspartate aminotransferase, involved in nitrogen metabolism
S000004034		YLR044C	PDC1	YLR044C	GO:0006082	SGD_REF:S000131114	Major of three pyruvate decarboxylase isozymes, key enzyme in alcoholic fermentation, decarboxylates pyruvate to acetaldehyde
S000004170		YLR180W	SAM1	YLR180W|ETH10	GO:0006082	SGD_REF:S000131114	S-adenosylmethionine synthetase, catalyzes transfer of the adenosyl group of ATP to the sulfur atom of methionine
S000004249		YLR259C	HSP60	YLR259C|MNA2|MIF4|CPN60	GO:0006082	SGD_REF:S000131114	Tetradecameric mitochondrial chaperonin required for ATP-dependent folding of precursor polypeptides and complex assembly
S000004584		YML116W	ATR1	YML116W|SNQ1	GO:0006082	SGD_REF:S000131114	Multidrug efflux pump of the major facilitator superfamily, required for resistance to aminotriazole and 4-nitroquinoline-N-oxide
S000004666		YMR062C	ARG7	YMR062C|ECM40	GO:0006082	SGD_REF:S000131114	Mitochondrial ornithine acetyltransferase, catalyzes the fifth step in arginine biosynthesis
S000004701	Y	YMR095C	SNO1	YMR095C	GO:0006082	SGD_REF:S000131114	Protein of unconfirmed function, involved in pyridoxine metabolism
S000004702	Y	YMR096W	SNZ1	YMR096W	GO:0006082	SGD_REF:S000131114	Protein involved in vitamin B6 biosynthesis
S000004714		YMR108W	ILV2	YMR108W|THI1|SMR1	GO:0006082	SGD_REF:S000131114	Acetolactate synthase, catalyses the first common step in isoleucine and valine biosynthesis and is the target of several classes of inhibitors, localizes to the mitochondria
S000005048		YNL104C	LEU4	YNL104C	GO:0006082	SGD_REF:S000131114	Alpha-isopropylmalate synthase (2-isopropylmalate synthase)
S000005183		YNL239W	LAP3	YNL239W|YCP1|GAL6|BLH1	GO:0006082	SGD_REF:S000131114	Cysteine aminopeptidase with homocysteine-thiolactonase activity
S000005419		YOL058W	ARG1	YOL058W|ARG10	GO:0006082	SGD_REF:S000131114	Arginosuccinate synthetase, catalyzes the formation of L-argininosuccinate from citrulline and L-aspartate in the arginine biosynthesis pathway
S000005425		YOL064C	MET22	YOL064C|HAL2	GO:0006082	SGD_REF:S000131114	Bisphosphate-3'-nucleotidase, involved in salt tolerance and methionine biogenesis
S000005479		YOL119C	MCH4	YOL119C	GO:0006082	SGD_REF:S000131114	Protein with similarity to mammalian monocarboxylate permeases, which are involved in transport of monocarboxylic acids across the plasma membrane
S000005500		YOL140W	ARG8	YOL140W	GO:0006082	SGD_REF:S000131114	Acetylornithine aminotransferase, catalyzes the fourth step in the biosynthesis of the arginine precursor ornithine
S000005634		YOR108W	LEU9	YOR108W	GO:0006082	SGD_REF:S000131114	Alpha-isopropylmalate synthase II (2-isopropylmalate synthase), catalyzes the first step in the leucine biosynthesis pathway
S000005656		YOR130C	ORT1	YOR130C|ARG11	GO:0006082	SGD_REF:S000131114	Ornithine transporter of the mitochondrial inner membrane, exports ornithine from mitochondria as part of arginine biosynthesis
S000005662		YOR136W	IDH2	YOR136W	GO:0006082	SGD_REF:S000131114	Subunit of mitochondrial NAD(+)-dependent isocitrate dehydrogenase, which catalyzes the oxidation of isocitrate to alpha-ketoglutarate in the TCA cycle
S000005710		YOR184W	SER1	YOR184W|ADE9	GO:0006082	SGD_REF:S000131114	3-phosphoserine aminotransferase, catalyzes the formation of phosphoserine from 3-phosphohydroxypyruvate, required for serine and glycine biosynthesis
S000005728		YOR202W	HIS3	YOR202W|HIS10|HIS8	GO:0006082	SGD_REF:S000131114	Imidazoleglycerol-phosphate dehydratase, catalyzes the sixth step in histidine biosynthesis
S000005829		YOR303W	CPA1	YOR303W	GO:0006082	SGD_REF:S000131114	Small subunit of carbamoyl phosphate synthetase, which catalyzes a step in the synthesis of citrulline, an arginine precursor
S000006013		YPL092W	SSU1	YPL092W|LPG16	GO:0006082	SGD_REF:S000131114	Plasma membrane sulfite pump involved in sulfite metabolism and required for efficient sulfite efflux
S000006109		YPL188W	POS5	YPL188W	GO:0006082	SGD_REF:S000131114	Mitochondrial NADH kinase, phosphorylates NADH
S000006171		YPL250C	ICY2	YPL250C	GO:0006082	SGD_REF:S000131114	Protein of unknown function
S000006194		YPL273W	SAM4	YPL273W	GO:0006082	SGD_REF:S000131114	S-adenosylmethionine-homocysteine methyltransferase, functions along with Mht1p in the conversion of S-adenosylmethionine (AdoMet) to methionine to control the methionine/AdoMet ratio
S000006262		YPR058W	YMC1	YPR058W	GO:0006082	SGD_REF:S000131114	Mitochondrial protein, putative inner membrane transporter with a role in oleate metabolism and glutamate biosynthesis
S000006349		YPR145W	ASN1	YPR145W	GO:0006082	SGD_REF:S000131114	Asparagine synthetase, isozyme of Asn2p
Reg size:	Adj
81	4
Separated by one orf on the opposite strand
YDR035W	ARO3
YDR037W	KRS1

## Sheet: Phosphorus Met
! Date:Tue Jan 18 11:57:24 2011
! Note: This file contains S. cerevisiae annotations made to a specific GOID (shown in column 5) in the gene associations file format. Description of the gene associations file format can be found at:
! http://www.geneontology.org/GO.format.annotation.shtml
! The GO annotations in this file are computationally predicted as viewed at SGD
!
! A complete set of Manually curated and High-throughput GO annotations for S. cerevisiae can be downloaded from the SGD:
! http://downloads.yeastgenome.org/literature_curation/gene_association.sgd.gz
!
! Project Name: Saccharomyces Genome Database (SGD)
! URL: http://www.yeastgenome.org
! contact email: yeast-curator@yeastgenome.org
ID		Systemic name	Common Name	Other names	GO Function #		Protein Function
S000000141		YBL045C	COR1	YBL045C|QCR1	GO:0006793	SGD_REF:S000131114	Core subunit of the ubiquinol-cytochrome c reductase complex (bc1 complex), which is a component of the mitochondrial inner membrane electron transport chain
S000000195		YBL099W	ATP1	YBL099W	GO:0006793	SGD_REF:S000131114	Alpha subunit of the F1 sector of mitochondrial F1F0 ATP synthase, which is a large, evolutionarily conserved enzyme complex required for ATP synthesis
S000000201		YBL105C	PKC1	YBL105C|STT1|HPO2|CLY15	GO:0006793	SGD_REF:S000131114	Protein serine/threonine kinase essential for cell wall remodeling during growth
S000000243		YBR039W	ATP3	YBR039W	GO:0006793	SGD_REF:S000131114	Gamma subunit of the F1 sector of mitochondrial F1F0 ATP synthase, which is a large, evolutionarily conserved enzyme complex required for ATP synthesis
S000000329		YBR125C	PTC4	YBR125C|GCT1	GO:0006793	SGD_REF:S000127119|PMID:18613951	Cytoplasmic type 2C protein phosphatase (PP2C)
S000000364		YBR160W	CDC28	YBR160W|SRM5|HSL5|CDK1	GO:0006793	SGD_REF:S000131114	Catalytic subunit of the main cell cycle cyclin-dependent kinase (CDK)
S000002162		YDL004W	ATP16	YDL004W	GO:0006793	SGD_REF:S000131114	Delta subunit of the central stalk of mitochondrial F1F0 ATP synthase, which is a large, evolutionarily conserved enzyme complex required for ATP synthesis
S000002186		YDL028C	MPS1	YDL028C|RPK1	GO:0006793	SGD_REF:S000127119|PMID:18613951	Dual-specificity kinase required for spindle pole body (SPB) duplication and spindle checkpoint function
S000002318		YDL159W	STE7	YDL159W	GO:0006793	SGD_REF:S000131114	Signal transducing MAP kinase kinase involved in pheromone response, where it phosphorylates Fus3p, and in the pseudohyphal/invasive growth pathway, through phosphorylation of Kss1p
S000002340		YDL181W	INH1	YDL181W	GO:0006793	SGD_REF:S000131114	Protein that inhibits ATP hydrolysis by the F1F0-ATP synthase
S000002585		YDR178W	SDH4	YDR178W|ACN18	GO:0006793	SGD_REF:S000131114	Membrane anchor subunit of succinate dehydrogenase (Sdh1p, Sdh2p, Sdh3p, Sdh4p), which couples the oxidation of succinate to the transfer of electrons to ubiquinone as part of the TCA cycle and the mitochondrial respiratory chain
S000002706		YDR298C	ATP5	YDR298C|OSC1	GO:0006793	SGD_REF:S000131114	Subunit 5 of the stator stalk of mitochondrial F1F0 ATP synthase, which is an evolutionarily conserved enzyme complex required for ATP synthesis
S000002785		YDR377W	ATP17	YDR377W	GO:0006793	SGD_REF:S000131114	Subunit f of the F0 sector of mitochondrial F1F0 ATP synthase, which is a large, evolutionarily conserved enzyme complex required for ATP synthesis
S000002885		YDR477W	SNF1	YDR477W|CAT1|HAF3|PAS14|GLC2|CCR1	GO:0006793	SGD_REF:S000131114	AMP-activated serine/threonine protein kinase found in a complex containing Snf4p and members of the Sip1p/Sip2p/Gal83p family
S000002937		YDR529C	QCR7	YDR529C|CRO1|COR4|UCR7	GO:0006793	SGD_REF:S000131114	Subunit 7 of the ubiquinol cytochrome-c reductase complex, which is a component of the mitochondrial inner membrane electron transport chain
S000000750		YEL024W	RIP1	YEL024W	GO:0006793	SGD_REF:S000131114	Ubiquinol-cytochrome-c reductase, a Rieske iron-sulfur protein of the mitochondrial cytochrome bc1 complex
S000000931		YER129W	SAK1	YER129W|PAK1	GO:0006793	SGD_REF:S000131114	Upstream serine/threonine kinase for the SNF1 complex
S000003126		YGL158W	RCK1	YGL158W	GO:0006793	SGD_REF:S000131114	Protein kinase involved in the response to oxidative stress
S000003159		YGL191W	COX13	YGL191W	GO:0006793	SGD_REF:S000131114	Subunit VIa of cytochrome c oxidase, which is the terminal member of the mitochondrial inner membrane electron transport chain
S000003324		YGR092W	DBF2	YGR092W	GO:0006793	SGD_REF:S000131114	Ser/Thr kinase involved in transcription and stress response
S000003415		YGR183C	QCR9	YGR183C|UCR9	GO:0006793	SGD_REF:S000131114	Subunit 9 of the ubiquinol cytochrome-c reductase complex, which is a component of the mitochondrial inner membrane electron transport chain
S000003529		YHR001W-A	QCR10	YHR001W-A	GO:0006793	SGD_REF:S000131114	Subunit of the ubiqunol-cytochrome c oxidoreductase complex which includes Cobp, Rip1p, Cyt1p, Cor1p, Qcr2p, Qcr6p, Qcr7p, Qcr8p, Qcr9p, and Qcr10p and comprises part of the mitochondrial respiratory chain
S000001072		YHR030C	SLT2	YHR030C|SLK2|MPK1|BYC2	GO:0006793	SGD_REF:S000131114	Serine/threonine MAP kinase involved in regulating the maintenance of cell wall integrity and progression through the cell cycle
S000001093		YHR051W	COX6	YHR051W	GO:0006793	SGD_REF:S000131114	Subunit VI of cytochrome c oxidase, which is the terminal member of the mitochondrial inner membrane electron transport chain
S000001144		YHR102W	KIC1	YHR102W|NRK1	GO:0006793	SGD_REF:S000127119|PMID:18613951	Protein kinase of the PAK/Ste20 kinase family, required for cell integrity possibly through regulating 1,6-beta-glucan levels in the wall
S000003631		YJL095W	BCK1	YJL095W|SSP31|SLK1|SAP3|LAS3	GO:0006793	SGD_REF:S000131114	Mitogen-activated protein (MAP) kinase kinase kinase acting in the protein kinase C signaling pathway, which controls cell integrity
S000003664		YJL128C	PBS2	YJL128C|HOG4|SSK4|SFS4	GO:0006793	SGD_REF:S000131114	MAP kinase kinase that plays a pivotal role in the osmosensing signal-transduction pathway, activated under severe osmotic stress
S000003702		YJL166W	QCR8	YJL166W|COR5	GO:0006793	SGD_REF:S000131114	Subunit 8 of ubiquinol cytochrome-c reductase complex, which is a component of the mitochondrial inner membrane electron transport chain
S000003723		YJL187C	SWE1	YJL187C|WEE1	GO:0006793	SGD_REF:S000127119|PMID:18613951	Protein kinase that regulates the G2/M transition by inhibition of Cdc28p kinase activity
S000003882		YJR121W	ATP2	YJR121W	GO:0006793	SGD_REF:S000131114	Beta subunit of the F1 sector of mitochondrial F1F0 ATP synthase, which is a large, evolutionarily conserved enzyme complex required for ATP synthesis
S000001499		YKL016C	ATP7	YKL016C	GO:0006793	SGD_REF:S000131114	Subunit d of the stator stalk of mitochondrial F1F0 ATP synthase, which is a large, evolutionarily conserved enzyme complex required for ATP synthesis
S000001568		YKL085W	MDH1	YKL085W	GO:0006793	SGD_REF:S000131114	Mitochondrial malate dehydrogenase, catalyzes interconversion of malate and oxaloacetate
S000001624		YKL141W	SDH3	YKL141W|YKL4|CYB3	GO:0006793	SGD_REF:S000131114	Cytochrome b subunit of succinate dehydrogenase (Sdh1p, Sdh2p, Sdh3p, Sdh4p), which couples the oxidation of succinate to the transfer of electrons to ubiquinone as part of the TCA cycle and the mitochondrial respiratory chain
S000001631		YKL148C	SDH1	YKL148C|SDHA	GO:0006793	SGD_REF:S000131114	Flavoprotein subunit of succinate dehydrogenase (Sdh1p, Sdh2p, Sdh3p, Sdh4p), which couples the oxidation of succinate to the transfer of electrons to ubiquinone as part of the TCA cycle and the mitochondrial respiratory chain
S000001686		YKL203C	TOR2	YKL203C|DRR2	GO:0006793	SGD_REF:S000127119|PMID:18613951	PIK-related protein kinase and rapamycin target
S000003964		YLL041C	SDH2	YLL041C|ACN17|SDHB	GO:0006793	SGD_REF:S000131114	Iron-sulfur protein subunit of succinate dehydrogenase (Sdh1p, Sdh2p, Sdh3p, Sdh4p), which couples the oxidation of succinate to the transfer of electrons to ubiquinone as part of the TCA cycle and the mitochondrial respiratory chain
S000004028		YLR038C	COX12	YLR038C	GO:0006793	SGD_REF:S000131114	Subunit VIb of cytochrome c oxidase, which is the terminal member of the mitochondrial inner membrane electron transport chain
S000004103		YLR113W	HOG1	YLR113W|SSK3	GO:0006793	SGD_REF:S000131114	Mitogen-activated protein kinase involved in osmoregulation via three independent osmosensors
S000004478		YML016C	PPZ1	YML016C	GO:0006793	SGD_REF:S000127119|PMID:18613951	Serine/threonine protein phosphatase Z, isoform of Ppz2p
S000004747		YMR139W	RIM11	YMR139W|GSK3|MDS1	GO:0006793	SGD_REF:S000131114	Protein kinase required for signal transduction during entry into meiosis
S000004869		YMR256C	COX7	YMR256C	GO:0006793	SGD_REF:S000131114	Subunit VII of cytochrome c oxidase, which is the terminal member of the mitochondrial inner membrane electron transport chain
S000005330		YNR047W	FPK1	YNR047W	GO:0006793	SGD_REF:S000127119|PMID:18613951	Ser/Thr protein kinase that regulates the putative phospholipid translocases Lem3p-Dnf1p/Dnf2p
S000005591		YOR065W	CYT1	YOR065W|CTC1|YOR29-16	GO:0006793	SGD_REF:S000131114	Cytochrome c1, component of the mitochondrial respiratory chain
S000005999		YPL078C	ATP4	YPL078C|LPF7	GO:0006793	SGD_REF:S000131114	Subunit b of the stator stalk of mitochondrial F1F0 ATP synthase, which is a large, evolutionarily conserved enzyme complex required for ATP synthesis
S000006074		YPL153C	RAD53	YPL153C|SPK1|LSD1|MEC2	GO:0006793	SGD_REF:S000127119|PMID:18613951	Protein kinase, required for cell-cycle arrest in response to DNA damage
S000006224		YPR020W	ATP20	YPR020W	GO:0006793	SGD_REF:S000131114	Subunit g of the mitochondrial F1F0 ATP synthase
S000006395		YPR191W	QCR2	YPR191W|COR2|UCR2	GO:0006793	SGD_REF:S000131114	Subunit 2 of the ubiquinol cytochrome-c reductase complex, which is a component of the mitochondrial inner membrane electron transport chain
Regulon Size:		Adj
47		0

## Sheet: Purine Base Met
! Date:Tue Jan 18 12:01:19 2011
! Note: This file contains S. cerevisiae annotations made to a specific GOID (shown in column 5) in the gene associations file format. Description of the gene associations file format can be found at:
! http://www.geneontology.org/GO.format.annotation.shtml
! The GO annotations in this file are computationally predicted as viewed at SGD
!
! A complete set of Manually curated and High-throughput GO annotations for S. cerevisiae can be downloaded from the SGD:
! http://downloads.yeastgenome.org/literature_curation/gene_association.sgd.gz
!
! Project Name: Saccharomyces Genome Database (SGD)
! URL: http://www.yeastgenome.org
! contact email: yeast-curator@yeastgenome.org
ID		Systemic name	Common Name	Other names	GO Function #		Protein Function
S000000488		YBR284W	YBR284W	YBR284W	GO:0006144	SGD_REF:S000124036	Putative protein of unknown function
S000001466	Y	YIR027C	DAL1	YIR027C	GO:0006144	SGD_REF:S000124038	Allantoinase, converts allantoin to allantoate in the first step of allantoin degradation
S000001467	Y	YIR028W	DAL4	YIR028W	GO:0006144	SGD_REF:S000124038	Allantoin permease
S000001468	Y	YIR029W	DAL2	YIR029W|ALC1	GO:0006144	SGD_REF:S000124038	Allantoicase, converts allantoate to urea and ureidoglycolate in the second step of allantoin degradation
S000001470	Y	YIR031C	DAL7	YIR031C|MLS2|MSL2	GO:0006144	SGD_REF:S000124038	Malate synthase, role in allantoin degradation unknown
S000001471	Y	YIR032C	DAL3	YIR032C	GO:0006144	SGD_REF:S000124038	Ureidoglycolate hydrolase, converts ureidoglycolate to glyoxylate and urea in the third step of allantoin degradation
S000003606		YJL070C	YJL070C	YJL070C	GO:0006144	SGD_REF:S000124036	Putative protein of unknown function with similarity to AMP deaminases
S000004498		YML035C	AMD1	YML035C|AMD3	GO:0006144	SGD_REF:S000124036	AMP deaminase, tetrameric enzyme that catalyzes the deamination of AMP to form IMP and ammonia
Reg size:	adj:
8	5

## Sheet: Sulfur Met
! Date:Tue Jan 18 12:02:35 2011
! Note: This file contains S. cerevisiae annotations made to a specific GOID (shown in column 5) in the gene associations file format. Description of the gene associations file format can be found at:
! http://www.geneontology.org/GO.format.annotation.shtml
! The GO annotations in this file are computationally predicted as viewed at SGD
!
! A complete set of Manually curated and High-throughput GO annotations for S. cerevisiae can be downloaded from the SGD:
! http://downloads.yeastgenome.org/literature_curation/gene_association.sgd.gz
!
! Project Name: Saccharomyces Genome Database (SGD)
! URL: http://www.yeastgenome.org
! contact email: yeast-curator@yeastgenome.org
ID		Systemic name	Common Name	Other names	GO Function #		Protein Function
S000000010		YAL012W	CYS3	YAL012W|STR1|FUN35|CYI1	GO:0006790	SGD_REF:S000131114	Cystathionine gamma-lyase, catalyzes one of the two reactions involved in the transsulfuration pathway that yields cysteine from homocysteine with the intermediary formation of cystathionine
S000000893		YER091C	MET6	YER091C	GO:0006790	SGD_REF:S000131114	Cobalamin-independent methionine synthase, involved in methionine biosynthesis and regeneration
S000001926		YFR030W	MET10	YFR030W	GO:0006790	SGD_REF:S000131114	Subunit alpha of assimilatory sulfite reductase, which converts sulfite into sulfide
S000003152		YGL184C	STR3	YGL184C	GO:0006790	SGD_REF:S000131114	Cystathionine beta-lyase, converts cystathionine into homocysteine
S000001456		YIR017C	MET28	YIR017C	GO:0006790	SGD_REF:S000131114	Basic leucine zipper (bZIP) transcriptional activator in the Cbf1p-Met4p-Met28p complex, participates in the regulation of sulfur metabolism
S000003898		YJR137C	MET5	YJR137C|ECM17	GO:0006790	SGD_REF:S000131114	Sulfite reductase beta subunit, involved in amino acid biosynthesis, transcription repressed by methionine
S000001484		YKL001C	MET14	YKL001C	GO:0006790	SGD_REF:S000131114	Adenylylsulfate kinase, required for sulfate assimilation and involved in methionine metabolism
S000004170		YLR180W	SAM1	YLR180W|ETH10	GO:0006790	SGD_REF:S000131114	S-adenosylmethionine synthetase, catalyzes transfer of the adenosyl group of ATP to the sulfur atom of methionine
S000005047		YNL103W	MET4	YNL103W	GO:0006790	SGD_REF:S000131114	Leucine-zipper transcriptional activator, responsible for the regulation of the sulfur amino acid pathway, requires different combinations of the auxiliary factors Cbf1p, Met28p, Met31p and Met32p
S000005221		YNL277W	MET2	YNL277W	GO:0006790	SGD_REF:S000131114	L-homoserine-O-acetyltransferase, catalyzes the conversion of homoserine to O-acetyl homoserine which is the first step of the methionine biosynthetic pathway
S000005425		YOL064C	MET22	YOL064C|HAL2	GO:0006790	SGD_REF:S000124036	Bisphosphate-3'-nucleotidase, involved in salt tolerance and methionine biogenesis
Reg size	adj
11	0

[truncated: 16 more sheets: Glycolysis, Osmotic stress, Salt stress, Oxidative stress, DNA Damage Response, Unfolded protein response, Protein ubiquitinylation, Macroautophagy, Response to acid, Response to Arsenic, Response to drug, Heat Shock, Pheromone response, Response to Toxin, Water Response, pyrimidine biosynthesis]
