# Supplementary material for: The adjacent positioning of co-regulated gene pairs is widely conserved across eukaryotes
Source: BMC Genomics. 2012 Oct 10;13:546. doi: 10.1186/1471-2164-13-546 (PMC3500266; doi:10.1186/1471-2164-13-546)
Supplement: Additional file 10 — List of adjacent members for the RP and RRB gene sets in divergent eukaryotes. [file 1471-2164-13-546-S10.xlsx]

## Sheet: Conservative
S. cerevisiae
Total number of RPs: 180	GO Term: Structural constituent of the ribosome (GO:0003735)	yeastgenome.org
Number of genes in pairs: 18 (9 pairs)
Number of genes in triplets: 6 (2 triplets)
Pairs
Gene Name	Gene Name
RPL30	RPL24A
RPL18A	RPL19A
RPP2A	RPS15
RPL18B	RPL19B
RPS0A	RSM27
MRP13	RPL11B
RPS27A	RSM22
RPS9B	RPL21A
RPS9A	RPL21B
Triplets
Gene Name	Gene Name	Gene Name
RPP1A	RPL13A	RPS16B
RPS14B	RPS22A	RPL39
Total number of RRB genes: 282
Total number of genes in pairs: 44 (22 pairs)
Total number of genes in triplets 0 (0 triplets)
Gene Name	Gene Name
YDL166C	YDL167C
YDR299W	YDR300C
YER126C	YER127W
YGR158C	YGR159C
YHR065C	YHR066W
YHR069C	YHR070W
YHR088W	YHR089C
YHR169W	YHR170W
YJR002W	YJR003C
YLL034C	YLL035W
YLR002C	YLR003C
YLR221C	YLR222C
YMR309C	YMR310C
YNL061W	YNL062C
YNL112W	YNL113W
YNL247W	YNL248C
YNR053C	YNR054C
YOL021C	YOL022C
YOR206W	YOR207C
YPL211W	YPL212C
YPR143W	YPR144C
YLR196W	YLR197W
N. crassa
Total number of RPs: 115 (including 109 GO RPs)	GO Term: Structural constituent of the ribosome (GO:0003735)	http://www.broadinstitute.org/annotation/genome/neurospora/MultiHome.html
Number of genes in pairs: 22 (11 pairs)
Number of genes in triplets: 0 (0 triplets)
Gene Name	Description	Gene Name	Description
NCU01473.5	mitochondrial large ribosomal subunit YmL35	NCU01474.5	60S ribosomal protein L4
NCU08963.5	60S ribosomal protein L30	NCU08964.5	60S ribosomal protein L10
NCU03393.5	ribosome-associated protein	NCU03394.5	ribosomal protein S15
NCU09475.5	40s ribosomal protein s5	NCU09476.5	40S ribosomal protein S25
NCU06047.5	40S ribosomal protein S2	NCU06048.5	40S ribosomal protein S30
NCU04552.5	cytoplasmic ribosomal protein-5	NCU04553.5	ubiquitin/cytoplasmic ribosomal protein-6
NCU01949.5	40S ribosomal protein S9	NCU01948.5	ribosomal protein Srp1
NCU02707.5	60S ribosomal protein L6	NCU10498.5	60S ribosomal protein L35
NCU07829.5	60S ribosomal protein L7	NCU07830.5	cytoplasmic ribosomal protein-2
NCU06431.5	40S ribosomal protein S22	NCU06432.5	40S ribosomal protein S12
NCU10311.5	mitochondrial ribosomal protein subunit S4	NCU12023.5	37S ribosomal protein MRP4
A. nidulans
Total number of RPs: 117	GO Term: Structural constituent of the ribosome (GO:0003735)	http://www.aspergillusgenome.org/
Number of genes in pairs: 16 (8 pairs)
Number of genes in triplets: 0 (0 triplets)
Gene Name	Description	Gene Name	Description
AN5996	60S acidic ribosomal protein P2/allergen Asp F 8	AN5997	40S ribosomal protein S15
AN6082	60S ribosomal protein L30,putative	AN6083	hypothetical protein similar to ribosomal L10 protein
AN6843	50S ribosomal protein L4	AN6842	mitochondrial large ribosomal subunit YmL35, putative
AN8704	60S ribosomal protein L24a	AN8705	ribosomal protein S30/ubiquitin fusion
AN9468	40S ribosomal protein S16	AN9469	50S ribosomal protein L13
AN3172	40S ribosomal protein S0	AN3173	ribosomal protein S15,putative
AN4802	60S ribosomal protein L21,putative	AN4803	hypothetical protein similar to 40S ribosomal protein S9
AN12246	RPL43B, RPL43A	AN7294	structural constituent of ribosome
H. sapiens
Total number of RPs: 144 (including 143 GO RPs)	GO Term: Structural constituent of the ribosome (GO:0003735)	www.ncbi.nlm.nih.gov/projects/genome/guide/human/
Number of genes in pairs: 6 (3 pairs)
Number of genes in triplets: 0 (0 triplets)
Gene Name	Description	Gene Name	Description
MRPS11	mitochondrial ribosomal protein S11	Yes	MRPL46	mitochondrial ribosomal protein L46
RPS11	ribosomal protein S11	Yes	RPL13A	ribosomal protein L13a
FAU	Finkel-Biskis-Reilly murine sarcoma virus (FBR-MuSV) ubiquitously expressed	Yes	MRPL49	mitochondrial ribosomal protein L49
Total number of RRBs: 118
Number of genes in pairs: 0 (0 pairs)
Number of genes in triplets: 0 (0 triplets)
D. melanogaster
Total number of RPs: 165	GO Term: Structural constituent of the ribosome (GO:0003735)	http://flybase.org/
Number of genes in pairs: 6 (3 pairs)
Number of genes in triplets: 0 (0 triplets)
Pairs
Gene Name	Description	Gene Name	Description
mRpL27	mitochondrial ribosomal protein L27	RpL27A	Ribosomal protein L27A
RpL12	Ribosomal protein L12	RpL39	Ribosomal protein L39
RpS14a	Ribosomal protein S14a	RpS14b	Ribosomal protein S14b
Total number of RRBs: 110 (106 unique homologs + 4 duplicate homologs)
Number of genes in pairs: 0 (0 pairs)
Number of genes in triplets: 0 (0 triplets)
C. elegans
Total number of RPs: 86 (84 GO RPs)	GO Term: Structural constituent of the ribosome (GO:0003735)	http://www.wormbase.org
Number of genes in pairs: 6 (3 pairs)
Number of genes in triplets: 0 (0 triplets)
Pairs
C14A4.2	mitochondrial ribosomal protein that promotes apoptosis	C14A4.14	Mitochondrial Ribosomal Protein, Small
F37C12.4	large ribosomal subunit L36 protein	F37C12.9	small ribosomal subunit S14 protein
R11D1.8	large ribosomal subunit L28 protein	R11D1.9	Mitochondrial Ribosomal Protein, Large
Total number of RRBs: 106
Number of genes in pairs: 6 (3 pairs)
Number of genes in triplets: 0 (0 triplets)
Pairs
T07A9.8	BLASTed RRB	T07A9.9a	phi-58
F55F8.2b	DEAD-box helicase	F55F8.3	BLASTed RRB
C16A3.3	let-716	C16A3.4	BLASTed RRB
A. thaliana
Total number of RPs: 387 (387 GO RPs)	GO Term: Structural constituent of the ribosome (GO:0003735)	http://gbrowse.arabidopsis.org/cgi-bin/gbrowse/arabidopsis
Number of genes in pairs: 30 (15 pairs)
Number of genes in triplets: 3 (1 triplet)
Number of genes in quadruplets: 8 (2 quadruplets)
Number of genes in quintuplets: 5 (1 quintuplet)
Pairs
Gene Name	Description	Gene Name	Description
AT2G19720	ribosomal protein S15A B	AT2G19730	Ribosomal L28e protein family
AT1G69620.1	putative 60S ribosomal protein L34	AT1G69610	Ribosomal protein L34e
ATCG00900.1	chloroplast ribosomal protein S7	ATCG00905.1	chloroplast gene ribosomal protein s12
ATCG01300.1	chloroplast ribosomal protein L23	ATCG01310.1	chloroplast ribosomal protein L2
ATMG00080.1	mitochondrial ribosomal protein L16	ATMG00090.1	mitochondrial ribosomal protein S3
AT1G77940	Ribosomal protein L7Ae/L30e/S12e/Gadd45 family protein	AT1G77932	Gene:4515100957
AT2G19730	Ribosomal L28e protein family	AT2G19720	ribosomal protein S15A B
AT2G19740	Ribosomal protein L31e family protein	AT2G19750	Ribosomal protein S30 family protein
AT2G27530	ribosomal protein L10aP	AT2G27535	ribosomal protein L10A family protein
AT2G27710	60S acidic ribosomal protein family	AT2G27720	60S acidic ribosomal protein family
AT2G36160	Ribosomal protein S11 family protein	AT2G36170	Ribosomal protein L40e
AT3G14600	Ribosomal protein L18ae/LX family protein	AT3G14595	Ribosomal protein L18ae family
AT3G45020	Ribosomal L18p/L5e family	AT3G45030	Ribosomal protein S10p/S20e family protein
AT3G61110	RIBOSOMAL PROTEIN S27	AT3G61111	Zinc-binding ribosomal protein family protein
AT5G15760	Ribosomal protein PSRP-3/Ycf65	AT5G15750	Ribosomal protein S4 family protein
Triplets
Gene Name	Description	Gene Name	Description	Gene Name	Description
AT5G09490	Ribosomal protein S19 family protein	AT5G09500	Ribosomal protein S19 family protein	AT5G09510	Ribosomal protein S19 family protein
Quadruplets
Gene Name	Description	Gene Name	Description	Gene Name	Description	Gene Name	Description
ATCG00810.1	chloroplast ribosomal protein L22	ATCG00820.1	Chloroplast RIBOSOMAL PROTEIN S19	ATCG00830.1	chloroplast ribosomal protein L2	ATCG00840.1	chloroplast ribosomal protein L23
ATCG00065	chloroplast ribosomal protein s12	ATCG00660.1	chloroplast ribosomal protein L20	ATCG00650.1	chloroplast ribosomal protein S18	ATCG00640.1	chloroplast ribosomal protein L33
Quintuplets
Gene Name	Description	Gene Name	Description	Gene Name	Description	Gene Name	Description	Gene Name
ATCG00750.1	30S chloroplast ribosomal protein S11	ATCG00760.1	chloroplast ribosomal protein L36	ATCG00770.1	chloroplast 30S ribosomal protein S8	ATCG00780.1	chloroplast ribosomal protein L14	ATCG00790.1
Total number of RRB genes: 111 RRB (107 unique homologs + 4 duplicate homologs)
Number of genes in pairs: 2 (1 pair)
Number of genes in triplets: 0 (0 triplets)
Gene Name	Description	Gene Name	Description
AT3G56990.1	embryo sac development arrest 7 (EDA7)	AT3G57000.1	nucleolar essential protein-related
T. tetrahymena
Total number of RPs: 63 (57 GO RPs)	GO Term: Structural constituent of the ribosome (GO:0003735)
Number of genes in pairs: 6 (3 pairs)
Number of genes in triplets: 0 (0 triplet)
Number of genes in quadruplets: 0 (0 quadruplets)
Number of genes in quintuplets: 0 (0 quintuplet)
Pairs
Gene Name	Description	Gene Name	Description
TTHERM_00773330	ribosomal protein S15 containing protein	TTHERM_00773340	Ribosomal protein L7Ae containing protein
TTHERM_00697420	ribosomal protein L24 containing protein	TTHERM_00697430	ribosomal protein L9, N-terminal domain containing protein
TTHERM_00434040	Ribosomal protein S12; small (40S) ribosomal subunit protein with sequence similarity to E.coli ribosomal protein S12	TTHERM_00434020	ribosomal protein S8.e containing protein
Total number of RRB genes: 92 (91 unique homologs + 1 duplicate homolog)
Number of genes in pairs: 2 (1 pair)
Number of genes in triplets: 0 (0 triplets)
Pairs
TTHERM_00095540	rRNA pseudouridine synthase, putative family protein	TTHERM_00095530	DEAD/DEAH box helicase family protein
P. falciparum
Total number of RPs: 160	GO Term: Structural constituent of the ribosome (GO:0003735)	http://plasmodb.org/
Number of genes in pairs: 18 (9 pairs)
Number of genes in triplets: 3 (1 triplets)
Pairs
Gene Name	Description	Gene Name	Description
PFC0400w	60S acidic ribosomal protein P2, putative	PFC0405c	ribosomal protein l7ae, putative
PFE0845c	60S ribosomal protein L8, putative	PFE0850c	60S ribosomal protein L12, putative
PF07_0079	60S ribosomal protein L11a, putative	PF07_0080	40S ribosomal protein S10, putative
PF08_0076	40S ribosomal protein S16, putative	PF08_0075	60S ribosomal protein L13-2, putative
PF11_0312	60S ribosomal protein L38e, putative	PF11_0313	60S ribosomal protein P0
PF11_0437	60S ribosomal protein L28, putative	PF11_0437	60S ribosomal protein L28, putative
PF11_0437	60S ribosomal protein L28, putative	MAL13P1.209	60S ribosomal protein L18-2, putative
MAL13P1.209	60S ribosomal protein L18-2, putative	PF14_0231	60S ribosomal protein L7-3, putative
PF14_0231	60S ribosomal protein L7-3, putative	PF14_0585	40S ribosomal protein S28e, putative
Triplets
Gene Name	Description	Gene Name	Description	Gene Name	Description
PFC0290w	40S ribosomal protein S23, putative	PFC0295c	40S ribosomal protein S12, putative	PFC0300c	60S ribosomal protein L7, putative
Total number of RRB genes: 100 (94 unique homologs + 6 duplicate homologs)
Total number of genes in pairs: 4 (2 pairs)
Total number of genes in triplets 0 (0 triplets)
Pairs
Gene Name	Description	Gene Name	Description
PF07_0121	60S ribosomal subunit export protein, putative	YOL077C	BRIX protein, putative
PF10_0277	nucleolar preribosomal assembly protein, putative	PF10_0278	nucleolar preribosomal assembly protein, putative
G. lamblia
Total number of RPs: 66	GO Term: Structural constituent of the ribosome (GO:0003735)	http://giardiadb.org/giardiadb/
Number of genes in pairs: 2 (1 pair)
Number of genes in triplets: 0 (0 triplets)
Pairs
Gene Name	Description	Gene Name	Description
GL50803_17547	Ribosomal protein L4	GL50803_39483	Ribosomal protein S29A
Total number of RRBs: 94
Number of genes in pairs: 0 (0 pairs)
Number of genes in triplets: 0 (0 triplets)
N. gruberi
Total number of RPs: 130	GO Term: Structural constituent of the ribosome (GO:0003735)	http://genome.jgi-psf.org/Naegr1/Naegr1.home.html
Number of genes in pairs: 2 (1 pair)
Number of genes in triplets: 0 (0 triplets)
Pairs
Gene Name	Description	Gene Name	Description
fgeneshNG_pg.scaffold_54000070	IPR001209 Ribosomal protein S14	estExt_fgeneshHS_kg.C_540003	IPR002906 Ribosomal protein S27a

## Sheet: Supplemental
H. sapiens
Total number of RPs: 158 (including 143 GO RPs, 1 RP without GO annotation, 5 pseudogenes, 9 RP-like genes )
Pseduogenes of RPs found in pairs: 14 genes (7 pairs)
Pseduogenes of RPs found in quadruplets: 4 genes (1 quadruplet)
Pairs
RPS8	ribosomal protein S8	RPS15AP11	ribosomal protein S15a pseudogene 11
MRPL9	mitochondrial ribosomal protein L9	RPS11P3	ribosomal protein S11 pseudogene 3
RPS27	ribosomal protein S27	RPL34P5	ribosomal protein L34 pseudogene 5
RPL29	ribosomal protein L29	RPL29P10	ribosomal protein L29 pseudogene 10
RPL36P14	ribosomal protein L36 pseudogene 14	RPL36AP35	ribosomal protein L36a pseudogene 35
MRPL17	mitochondrial ribosomal protein L17	RPL21P94	ribosomal protein L21 pseudogene 94
MRPS6	mitochondrial ribosomal protein S6	RPS5P2	ribosomal protein S5 pseudogene 2
Quadruplet
RPS13	ribosomal protein S13	RPL34P24	ribosomal protein L34 pseudogene 24	RPL29P21	ribosomal protein L29 pseudogene 21	RPS2P40	ribosomal protein S2 pseudogene 40
D. melanogaster
Pairs with picked up RRB genes: 3
Pairs
FBpp0087084	GTP binding protein	RpIII128-PA	RNA polymerase III 128kD subunit
FBpp0074708	ABC transporter	CG14100	RNA binding; RNA methyltransferase activity
FBpp0071217	N-acetyltransferase activity	CG1789	neurogenesis gene
C. elegans
Pairs with picked up RRB genes: 3
Pairs
ZK430.1	Target Of ERK kinase MPK-1	ZK430.7	ribosomal processing gene
C14A4.1	DeOxyHypusine Hydroxylase	C06A1.5	RNA Polymerase II (B) subunit
C14A4.4a	PM/Scl-100 is a ribonuclease component of the multiexonuclease exosome complex	C14A4.5	cell death-related nuclease which is a homolog of Rrp46, an eukaryotic ribonulease component of the exosome
A. thaliana
Pairs with picked up RRB genes: 1
Pairs
AT2G03820.1	nonsense-mediated mRNA decay NMD3 family protein	AT2G03810.1	18S pre-ribosomal assembly protein
T. tetrahymena
Pairs with picked up RRB genes: 1
Pairs
TTHERM_00190620	Hypothetical 62.3 kDa Trp-Asp repeats containing protein in SER3-ILV1intergenic region -related	TTHERM_00190630	hypothetical protein with pre-RNA processing PIH1/Nop17 domain
P. falciparum
Pairs with picked up RRB genes: 3
Pairs
PFB0860c	DEAD/DEAH box ATP-dependent RNA helicase, putative	PFB0865w	small nuclear ribonucleoprotein, putative
PF13_0051	small nucleolar ribonucleoprotein, putative	PF13_0052	ribosomal RNA methyltransferase, putative
PF14_0274	diphthamide synthesis protein, putative	PF14_0273	rRNA (adenosine-2'-O-)-methyltransferase, putative

## Sheet: Organisms
Species	Protein Coding Genes	Ribosomal Protein Genes	Adjacent RPs	P-Value	RRB Genes	Adjacent RRBs	P-value
S. cerevisiae	5797	180	24	4.4x10-5	282	44	4.1x10-4
N. crassa	10082	115	22		N/A	N/A	N/A
A. nidulans	9541	117	16		N/A	N/A	N/A
H. sapiens	22287	144	6		118	0	7.1x10-1
D. melanogaster	13601	165	6		110	0
C. elegans	19735	86	6		106	6
A. thaliana	26207	387	46		111	2
T. thermophila	27424	63	6		92	2
P. falciparum	5268	160	21		100	4
G. lamblia	6470	66	2	1.5x10-1	94	0	9.4x10-1
N. gruberi	15727	130	2		N/A	N/A	N/A
