# Supplementary material for: The adjacent positioning of co-regulated gene pairs is widely conserved across eukaryotes
Source: BMC Genomics. 2012 Oct 10;13:546. doi: 10.1186/1471-2164-13-546 (PMC3500266; doi:10.1186/1471-2164-13-546)
Supplement: Additional file 11 — List of expanded RRB gene set membership from S.cerevisiae. [file 1471-2164-13-546-S11.xlsx]

## Sheet: Expanded RRB Sets
Manually Curated RRB gene Dataset.
From SGD - accessed on May 30, 2011
Combination of GO terms:
Ribosome biogenesis
rRNA processing
SSU processome
90S pre-ribosome
Systemic Name:	Common Name:	Molecular description:	Other Names:
YAL025C	MAK16	not yet annotated
YAL033W	POP5	Subunit of both RNase MRP and nuclear RNAse P	YAL033W|FUN53	gene	taxon:4932
YAL036C	FUN11	biological_process unknown
YBL004W	UTP20	Component of the small-subunit (SSU) processome	YBL004W	gene	taxon:4932
YBL018C	POP8	Subunit of both RNase MRP and nuclear RNAse P	YBL018C	gene	taxon:4932
YBL024W	NCL1	biological_process unknown
YBL026W	LSM2	Lsm (Like Sm) protein	YBL026W|SMX5|SNP3	gene	taxon:4932
YBL028C		biological_process unknown
YBL054W		biological_process unknown
YBL068W	PRS4	histidine biosynthesis*
YBR034C	HMT1	not yet annotated
YBR084W	MIS1	nucleobase, nucleoside, nucleotide and nucleic acid metabolism*
YBR142W	MAK5	ribosomal large subunit assembly and maintenance*
YBR167C	POP7	Subunit of both RNase MRP and nuclear RNAse P	YBR167C|RPP2	gene	taxon:4932
YBR238C		biological_process unknown
YBR247C	ENP1	protein amino acid glycosylation
YBR257W	POP4	Subunit of both RNase MRP and nuclear RNAse P	YBR257W	gene	taxon:4932
YBR267W		biological_process unknown
YBR271W		biological_process unknown
YCL031C	RRP7	Essential protein involved in rRNA processing and ribosome biogenesis	YCL031C	gene	taxon:4932
YCL037C	SRO9	not yet annotated
YCL054W	SPB1	AdoMet-dependent methyltransferase	YCL054W	gene	taxon:4932
YCL059C	KRR1	ribosome biogenesis
YCR016W		biological_process unknown
YCR018C	SRD1	Protein involved in the processing of pre-rRNA to mature rRNA	YCR018C	gene	taxon:4932
YCR035C	RRP43	Exosome non-catalytic core component	YCR035C	gene	taxon:4932
YCR057C	PWP2	establishment of cell polarity (sensu Saccharomyces)*
YCR072C		Ribosomal Export Mol Cell (2001)
YDL014W	NOP1	rRNA modification*
YDL031W	DBP10	35S primary transcript processing* Rib nuclues export- Mol Cell (2001)
YDL060W	TSR1	biological_process unknown
YDL063C		biological_process unknown
YDL111C	RRP42	Exosome non-catalytic core component	YDL111C	gene	taxon:4932
YDL148C	NOP14	biological_process unknown
YDL153C	SAS10	not yet annotated
YDL166C	FAP7	Essential NTPase required for small ribosome subunit synthesis	YDL166C	gene	taxon:4932
YDL167C	NRP1	biological_process unknown
YDL201W	TRM8	biological_process unknown
YDL208W	NHP2	Protein related to mammalian high mobility group (HMG) proteins	YDL208W	gene	taxon:4932
YDL213C	NOP6	rRNA-binding protein required for 40S ribosomal subunit biogenesis	YDL213C	gene	taxon:4932
YDR021W	FAL1	Nucleolar protein required for maturation of 18S rRNA	YDR021W	gene	taxon:4932
YDR060W	MAK21	ribosomal large subunit assembly and maintenance
YDR083W	RRP8	biological_process unknown
YDR087C	RRP1	rRNA processing
YDR091C	RLI1	Protein required for ribosome biogenesis and translation	YDR091C	gene	taxon:4932
YDR101C	ARX1	ribsomal export Mol Cell (2001)
YDR120C	TRM1	not yet annotated
YDR161W	TCI1	biological_process unknown
YDR165W	TRM82	biological_process unknown
YDR184C	ATC1	not yet annotated
YDR280W	RRP45	Exosome non-catalytic core component	YDR280W	gene	taxon:4932
YDR299W	BFR2	Essential protein that is a component of 90S preribosomes	YDR299W	gene	taxon:4932
YDR300C	PRO1	not yet annotated
YDR312W	SSF2	not yet annotated
YDR324C	UTP4	biological_process unknown
YDR339C	FCF1	Putative PINc domain nuclease	YDR339C|UTP24	gene	taxon:4932
YDR361C	BCP1	biological_process unknown
YDR365C		biological_process unknown
YDR378C	LSM6	Lsm (Like Sm) protein	YDR378C	gene	taxon:4932
YDR398W	UTP5	biological_process unknown
YDR412W		biological_process unknown
YDR432W	NPL3	RNA-binding protein that promotes elongation	YDR432W|MTR13|NAB1|MTS1|NOP3	gene	taxon:4932
YDR449C	UTP6	biological_process unknown
YDR457W	TOM1	E3 ubiquitin ligase of the hect-domain class	YDR457W	gene	taxon:4932
YDR465C	RMT2	arginine metabolism
YDR478W	SNM1	Subunit of RNase MRP	YDR478W	gene	taxon:4932
YDR491C		biological_process unknown
YDR496C	PUF6	biological_process unknown
YEL026W	SNU13	not yet annotated
YER002W	NOP16	Constituent of 66S pre-ribosomal particles	YER002W	gene	taxon:4932
YER006W	NUG1	Ribosomal Export- Mol Cell (2001)
YER049W		biological_process unknown
YER082C	KRE31	biological_process unknown
YER112W	LSM4	Lsm (Like Sm) protein	YER112W|SDB23|USS1	gene	taxon:4932
YER126C	NSA2	biological_process unknown
YER127W	LCP5	rRNA modification*
YER146W	LSM5	Lsm (Like Sm) protein	YER146W	gene	taxon:4932
YFL002C	SPB4	35S primary transcript processing*
YFR001W	LOC1	Nuclear protein involved in asymmetric localization of ASH1 mRNA	YFR001W	gene	taxon:4932
YGL029W	CGR1	ribosome biogenesis
YGL078C	DBP3	Putative ATP-dependent RNA helicase of the DEAD-box family	YGL078C	gene	taxon:4932
YGL099W	LSG1	biological_process unknown
YGL111W	NSA1	biological_process unknown
YGL120C	PRP43	lariat formation, 5'-splice site cleavage
YGL136C	MRM2	Mitochondrial 2' O-ribose methyltransferase	YGL136C	gene	taxon:4932
YGL171W	ROK1	ATP-dependent RNA helicase of the DEAD box family	YGL171W	gene	taxon:4932
YGL173C	KEM1	5'-3' exonuclease component of cytoplasmic processing (P) bodies	YGL173C|RAR5|DST2|XRN1|SKI1|SEP1	gene	taxon:4932
YGL246C	RAI1	Decapping endonuclease for mRNAs with unmethylated 7-mG cap structures	YGL246C	gene	taxon:4932
YGR030C	POP6	Subunit of both RNase MRP and nuclear RNAse P	YGR030C	gene	taxon:4932
YGR081C	SLX9	Protein required for pre-rRNA processing	YGR081C	gene	taxon:4932
YGR090W	UTP22	Possible U3 snoRNP protein involved in maturation of pre-18S rRNA	YGR090W	gene	taxon:4932
YGR095C	RRP46	Exosome non-catalytic core component	YGR095C	gene	taxon:4932
YGR103W	NOP7	ribosomal export - Mol Cell (2001)
YGR123C	PPT1	not yet annotated
YGR128C	UTP8	biological_process unknown
YGR145W		biological_process unknown
YGR158C	MTR3	Exosome non-catalytic core component	YGR158C	gene	taxon:4932
YGR159C	NSR1	Nucleolar protein that binds nuclear localization sequences	YGR159C|SHE5	gene	taxon:4932
YGR162W	TIF4631	protein synthesis initiation
YGR187C	HGH1	biological_process unknown
YGR195W	SKI6	Exosome non-catalytic core component	YGR195W|ECM20|RRP41	gene	taxon:4932
YGR245C	SDA1	ribosomal export -Mol Cell (2001)
YGR271C-A	EFG1	Essential protein required for maturation of 18S rRNA	YGR271C-A|YGR272C	gene	taxon:4932
YGR276C	RNH70	3'-5' exoribonuclease	YGR276C|REX1|RNA82	gene	taxon:4932
YGR280C	PXR1	biological_process unknown
YGR283C		biological_process unknown
YHL011C	PRS3	histidine biosynthesis*
YHL039W		biological_process unknown
YHR040W	BCD1	Essential protein required for the accumulation of box C/D snoRNA	YHR040W	gene	taxon:4932
YHR052W	CIC1	protein degradation- Ribosomal export Mol Cell (2001)
YHR062C	RPP1	Subunit of both RNase MRP and nuclear RNAse P	YHR062C	gene	taxon:4932
YHR065C	RRP3	mRNA splicing*
YHR066W	SSF1	not yet annotated
YHR069C	RRP4	Exosome non-catalytic core component	YHR069C	gene	taxon:4932
YHR070W	TRM5	biological_process unknown
YHR072W-A	NOP10	Constituent of small nucleolar ribonucleoprotein particles	YHR072W-A	gene	taxon:4932
YHR081W	LRP1	Nuclear exosome-associated nucleic acid binding protein	YHR081W|YC1D|RRP47	gene	taxon:4932
YHR085W	IPI1	Essential component of the Rix1 complex	YHR085W	gene	taxon:4932
YHR088W	RPF1	biological_process unknown
YHR089C	GAR1	rRNA modification*
YHR148W	IMP3	rRNA modification*
YHR169W	DBP8	35S primary transcript processing
YHR170W	NMD3	ribosomal large subunit assembly and maintenance
YHR196W	UTP9	biological_process unknown
YHR197W		ribosomal export- Mol Cell (2001)
YIL019W	FAF2	Protein involved in pre-rRNA processing and ribosomal subunit assembly	YIL019W	gene
YIL064W		biological_process unknown
YIL091C	UTP25	Protein involved in pre-RNA processing and ribosomal biogenesis	YIL091C	gene	taxon:4932
YIL096C		biological_process unknown
YIL127C		biological_process unknown
YIL137C	TMA108	Ribosome-associated protein that is involved in ribosome biogenesis	YIL137C|TAE3|RBF108	gene	taxon:4932
YIR012W	SQT1	ribosomal large subunit assembly and maintenance
YIR026C	YVH1	meiosis*
YJL010C		biological_process unknown
YJL033W	HCA4	35S primary transcript processing
YJL050W	MTR4	35S primary transcript processing
YJL069C	UTP18	biological_process unknown
YJL109C	UTP10	biological_process unknown
YJL122W		biological_process unknown
YJL125C	GCD14	not yet annotated
YJL148W	RPA34	transcription, from Pol I promoter
YJL208C	NUC1	DNA recombination
YJR002W	MPP10	Component of the SSU processome and 90S preribosome	YJR002W	gene
YJR003C		biological_process unknown
YJR022W	LSM8	Lsm (Like Sm) protein	YJR022W	gene	taxon:4932
YJR041C		biological_process unknown
YJR063W	RPA12	transcription, from Pol I promoter
YJR070C		biological_process unknown
YJR071W		biological_process unknown
YKL009W	MRT4	Ribosomal nuclear export- Mol Cell (2001)
YKL014C	URB1	Nucleolar protein required for accumulation of 25S and 5.8S rRNAs	YKL014C|NPA1	gene	taxon:4932
YKL021C	MAK11	not yet annotated
YKL078W	DHR2	Predominantly nucleolar DEAH-box ATP-dependent RNA helicase	YKL078W	gene	taxon:4932
YKL082C	RRP14	Essential protein, constituent of 66S pre-ribosomal particles	YKL082C	gene	taxon:4932
YKL099C	UTP11	Subunit of U3-containing Small Subunit (SSU) processome complex	YKL099C	gene	taxon:4932
YKL143W	LTV1	stress response
YKL172W	EBP2	Protein required for rRNA maturation and ribosomal subunit assembly	YKL172W	gene	taxon:4932
YKL191W	DPH2	not yet annotated
YKL208W	CBT1	Protein involved in 5' end processing of mitochondrial COB	YKL208W|SOC1	gene	taxon:4932
YKR024C	DBP7	Putative ATP-dependent RNA helicase of the DEAD-box family	YKR024C	gene	taxon:4932
YKR056W	TRM2	tRNA modification
YKR060W	UTP30	Subunit of U3-containing 90S preribosome complex	YKR060W	gene	taxon:4932
YKR081C	RPF2	biological_process unknown
YKR092C	SRP40	nucleocytoplasmic transport
YLL008W	DRS1	Nucleolar DEAD-box protein required for ribosome assembly and function	YLL008W	gene	taxon:4932
YLL011W	SOF1	Essential protein required for biogenesis of the 40S ribosomal subunit	YLL011W	gene	taxon:4932
YLL034C	RIX7	Putative ATPase of the AAA family	YLL034C	gene	taxon:4932
YLL035W	GRC3	Polynucleotide kinase present on rDNA	YLL035W	gene	taxon:4932
YLR002C	NOC3	Protein that mediates intranuclear transport of ribosomal precursors	YLR002C	gene	taxon:4932
YLR003C	CMS1	Subunit of U3-containing 90S preribosome processome complex	YLR003C	gene	taxon:4932
YLR009W	RLP24	Essential protein with similarity to Rpl24Ap and Rpl24Bp	YLR009W	gene	taxon:4932
YLR022C	SDO1	Essential protein involved in 60S ribosome maturation	YLR022C	gene	taxon:4932
YLR051C	FCF2	Nucleolar protein involved in the early steps of 35S rRNA processing	YLR051C	gene	taxon:4932
YLR068W	FYV7	Essential protein required for maturation of 18S rRNA	YLR068W	gene	taxon:4932
YLR074C	BUD20	biological_process unknown
YLR107W	REX3	RNA exonuclease	YLR107W	gene	taxon:4932
YLR129W	DIP2	Nucleolar protein	YLR129W|UTP12	gene	taxon:4932
YLR145W	RMP1	Subunit of RNase MRP	YLR145W	gene	taxon:4932
YLR165C	PUS5	Pseudouridine synthase	YLR165C	gene	taxon:4932
YLR175W	CBF5	Pseudouridine synthase catalytic subunit of box H/ACA snoRNPs	YLR175W	gene	taxon:4932
YLR186W	EMG1	Member of the alpha/beta knot fold methyltransferase superfamily	YLR186W|NEP1	gene	taxon:4932
YLR196W
YLR197W	NOP56	Nucleolar protein component of the box C/D snoRNP complexes	YLR197W|SIK1	gene	taxon:4932
YLR221C	RSA3	Protein with a likely role in ribosomal maturation	YLR221C	gene	taxon:4932
YLR222C	UTP13	Nucleolar protein	YLR222C	gene	taxon:4932
YLR249W	YEF3	protein synthesis elongation
YLR276C	DBP9	ATP-dependent RNA helicase of the DEAD-box family	YLR276C	gene	taxon:4932
YLR401C		biological_process unknown
YLR409C	UTP21	Subunit of U3-containing 90S preribosome and SSU processome	YLR409C	gene	taxon:4932
YLR435W	TSR2	Protein with a potential role in pre-rRNA processing	YLR435W	gene	taxon:4932
YLR438C-A	LSM3	Lsm (Like Sm) protein	YLR438C-A|SMX4|USS2	gene	taxon:4932
YLR449W	FPR4	biological_process unknown
YML093W	UTP14	Subunit of U3-containing Small Subunit (SSU) processome complex	YML093W	gene	taxon:4932
YML127W	RSC9	Component of the RSC chromatin remodeling complex	YML127W	gene	taxon:4932
YMR014W	BUD22	Protein involved in rRNA maturation and ribosomal subunit biogenesis	YMR014W	gene	taxon:4932
YMR049C	ERB1	Constituent of 66S pre-ribosomal particles	YMR049C	gene	taxon:4932
YMR093W	UTP15	Nucleolar protein	YMR093W	gene	taxon:4932
YMR128W	ECM16	Essential DEAH-box ATP-dependent RNA helicase specific to U3 snoRNP	YMR128W|DHR1	gene	taxon:4932
YMR131C	RRB1	Nuclear protein involved in early steps of ribosome biogenesis	YMR131C	gene	taxon:4932
YMR229C	RRP5	RNA binding protein	YMR229C	gene	taxon:4932
YMR239C	RNT1	35S primary transcript processing
YMR269W	TMA23	Nucleolar protein implicated in ribosome biogenesis	YMR269W|YMR268W-A	gene	taxon:4932
YMR290C	HAS1	ATP-dependent RNA helicase	YMR290C	gene	taxon:4932
YMR309C	NIP1	protein synthesis initiation
YMR310C		biological_process unknown
YNL002C	RLP7	Nucleolar protein similar to large ribosomal subunit L7 proteins	YNL002C|RPL7	gene	taxon:4932
YNL022C		biological_process unknown
YNL061W	NOP2	Probable RNA m(5)C methyltransferase	YNL061W|YNA1	gene	taxon:4932
YNL062C	GCD10	protein synthesis initiation
YNL075W	IMP4	Component of the SSU processome	YNL075W	gene	taxon:4932
YNL110C	NOP15	Constituent of 66S pre-ribosomal particles	YNL110C	gene	taxon:4932
YNL112W	DBP2	Essential ATP-dependent RNA helicase of the DEAD-box protein family	YNL112W	gene	taxon:4932
YNL113W	RPC19	transcription, from Pol I promoter*
YNL119W		biological_process unknown
YNL124W	NAF1	RNA-binding protein required for the assembly of box H/ACA snoRNPs	YNL124W	gene	taxon:4932
YNL132W	KRE33	Protein required for biogenesis of the small ribosomal subunit	YNL132W	gene	taxon:4932
YNL141W	AAH1	adenine catabolism
YNL147W	LSM7	Lsm (Like Sm) protein	YNL147W	gene	taxon:4932
YNL163C	RIA1	Cytoplasmic GTPase involved in biogenesis of the 60S ribosome	YNL163C|EFL1	gene	taxon:4932
YNL175C	NOP13	biological_process unknown
YNL182C	IPI3	Essential component of the Rix1 complex	YNL182C	gene	taxon:4932
YNL207W	RIO2	Essential serine kinase involved in the processing of 20S pre-rRNA	YNL207W	gene	taxon:4932
YNL221C	POP1	Subunit of both RNase MRP and nuclear RNAse P	YNL221C	gene	taxon:4932
YNL224C	SQS1	Stimulates the ATPase and helicase activities of Prp43p	YNL224C|PFA1	gene	taxon:4932
YNL232W	CSL4	Exosome non-catalytic core component	YNL232W|SKI4	gene	taxon:4932
YNL247W		not yet annotated
YNL248C	RPA49	transcription, from Pol I promoter
YNL282W	POP3	Subunit of both RNase MRP and nuclear RNAse P	YNL282W	gene	taxon:4932
YNL308C	KRI1	Essential nucleolar protein required for 40S ribosome biogenesis	YNL308C	gene	taxon:4932
YNR003C	RPC34	transcription, from Pol III promoter
YNR012W	URK1	not yet annotated
YNR024W	MPP6	Nuclear exosome-associated RNA binding protein	YNR024W	gene	taxon:4932
YNR038W	DBP6	Essential protein involved in ribosome biogenesis	YNR038W	gene	taxon:4932
YNR053C	NOG2	Putative GTPase	YNR053C|NUG2	gene	taxon:4932
YNR054C	ESF2	Essential nucleolar protein involved in pre-18S rRNA processing	YNR054C|ABT1	gene	taxon:4932
YOL010W	RCL1	Subunit of U3-containing 90S preribosome processome complex	YOL010W	gene	taxon:4932
YOL021C	DIS3	Exosome core complex catalytic subunit	YOL021C|RRP44	gene	taxon:4932
YOL022C	TSR4	Cytoplasmic protein required for correct processing of 20S pre-rRNA	YOL022C	gene	taxon:4932
YOL041C	NOP12	Protein involved in pre-rRNA processing and ribosomal biogenesis	YOL041C	gene	taxon:4932
YOL077C	BRX1	Nucleolar protein	YOL077C	gene	taxon:4932
YOL080C	REX4	Putative RNA exonuclease possibly involved in ribosome biogenesis	YOL080C	gene	taxon:4932
YOL124C		biological_process unknown
YOL142W	RRP40	Exosome non-catalytic core component	YOL142W	gene	taxon:4932
YOL144W	NOP8	Nucleolar protein required for 60S ribosomal subunit biogenesis	YOL144W	gene	taxon:4932
YOR001W	RRP6	Nuclear exosome exonuclease component	YOR001W	gene	taxon:4932
YOR004W	UTP23	Component of the SSU (small subunit) processome	YOR004W	gene	taxon:4932
YOR021C		biological_process unknown
YOR048C	RAT1	Nuclear 5' to 3' single-stranded RNA exonuclease	YOR048C|XRN2|HKE1|TAP1	gene	taxon:4932
YOR056C	NOB1	Essential nuclear protein involved in proteasome and rRNA maturation	YOR056C|YOR29-07	gene	taxon:4932
YOR078W	BUD21	Component of small ribosomal subunit (SSU) processosome	YOR078W|UTP16|YOR29-29	gene	taxon:4932
YOR091W		biological_process unknown
YOR095C	RKI1	not yet annotated
YOR119C	RIO1	Serine kinase involved in cell cycling and pre-rRNA processing	YOR119C|RRP10	gene	taxon:4932
YOR145C	PNO1	Essential nucleolar protein required for pre-18S rRNA processing	YOR145C|RRP20|DIM2	gene	taxon:4932
YOR206W	NOC2	Protein that binds to pre-ribosomes	YOR206W	gene	taxon:4932
YOR207C	RET1	transcription, from Pol III promoter
YOR243C	PUS7	Pseudouridine synthase	YOR243C	gene	taxon:4932
YOR272W	YTM1	Constituent of 66S pre-ribosomal particles	YOR272W	gene	taxon:4932
YOR287C	RRP36	Component of 90S preribosomes	YOR287C	gene	taxon:4932
YOR294W	RRS1	Essential protein that binds ribosomal protein L11	YOR294W	gene	taxon:4932
YOR310C	NOP58	Protein involved in pre-rRNA processing	YOR310C|NOP5	gene	taxon:4932
YOR312C	RPL20B	protein biosynthesis
YOR340C	RPA43	transcription, from Pol I promoter
YPL012W	RRP12	Protein required for export of the ribosomal subunits	YPL012W	gene	taxon:4932
YPL043W	NOP4	Nucleolar protein	YPL043W|NOP77	gene	taxon:4932
YPL093W	NOG1	Putative GTPase	YPL093W	gene	taxon:4932
YPL126W	NAN1	U3 snoRNP protein	YPL126W|UTP17	gene	taxon:4932
YPL146C	NOP53	Nucleolar protein	YPL146C|RRP16	gene	taxon:4932
YPL193W	RSA1	Protein involved in the assembly of 60S ribosomal subunits	YPL193W	gene	taxon:4932
YPL211W	NIP7	Nucleolar protein required for 60S ribosome subunit biogenesis	YPL211W	gene	taxon:4932
YPL212C	PUS1	not yet annotated
YPL217C	BMS1	GTPase required for ribosomal subunit synthesis and rRNA processing	YPL217C	gene	taxon:4932
YPL226W	NEW1	biological_process unknown
YPL235W	RVB2	Essential protein involved in transcription regulation	YPL235W|TIH2|TIP49B|TIP48	gene	taxon:4932
YPL266W	DIM1	Essential 18S rRNA dimethylase (dimethyladenosine transferase)	YPL266W|CDH1	gene	taxon:4932
YPR010C	RPA135	transcription, from Pol I promoter
YPR110C	RPC40	transcription, from Pol I promoter*
YPR112C	MRD1	Essential conserved protein that is part of the 90S preribosome	YPR112C	gene	taxon:4932
YPR137W	RRP9	Protein involved in pre-rRNA processing	YPR137W	gene	taxon:4932
YPR143W	RRP15	Nucleolar protein	YPR143W	gene	taxon:4932
YPR144C	NOC4	Nucleolar protein	YPR144C|UTP19	gene	taxon:4932
YPR190C	RPC82	transcription, from Pol III promoter
